# Supplementary material for: Domestic (re)infestation risk with the main vector Triatoma infestans increases with surrounding green vegetation and social vulnerability in the Argentine Chaco
Source: Parasit Vectors. 2024 May 27;17:240. doi: 10.1186/s13071-024-06324-3 (PMC11131304; doi:10.1186/s13071-024-06324-3)
Supplement: Supplementary file 1 — Supplementary material 1: Dataset S1. House-level infestation data for 734 houses in Pampa del Indio. Dataset S2. House-level infestation data for 1982 houses in Pampa del Indio. [file 13071_2024_6324_MOESM1_ESM.xlsx]

## Sheet: Content
Domestic (re)infestation risk with the main vector Triatoma infestans increases with surrounding green vegetation and social vulnerability in the Argentine Chaco
Additional file 1: House-level infestation data used in this study.
Spreadsheet	Detail
Dataset S1	Dataset for 734 houses	Datasets have one row per house per intervention period
Dataset S2	Dataset for 1982 houses
Variable	Definition
period	Intervention period (binary; 0: preintervention, 1: postintervention)
x	Jittered geographic coordinate
y
infTi_TMS_domi	Domestic infestation with Triatoma infestans by timed-manual searches (binary; 1: Infested, 0: Not infested)
ethnic_group	Household ethnic (binary; 1: Qom, 0: Creole)
overcrowding	Overcrowding (number of people per sleeping quarter) (numeric)
suitable_walls	Suitable walls for triatomines (binary; 1: Yes, 0: No)
number_dogs_cats	Number of dogs and cats (numeric)
number_poultry	Number of poultry (numeric)
presence_peridomestic_structures	Presence of peridomestic structures (binary; 1: Yes, 0: No)
area	Operative rural area (categorical: I, II, III, IV)
ndvi100	Surrounding NDVI for radii of 100, 500, 1000, 1500 and 2000 m (numeric)
ndvi500
ndvi1000
ndvi1500
ndvi2000

## Sheet: Dataset S1
period	x	y	infTi_TMS_domi	ethnic_group	overcrowding	suitable_walls	number_dogs_cats	number_poultry	presence_peridomestic_structures	area	ndvi100	ndvi500	ndvi1000	ndvi1500	ndvi2000
0	207859.882020872	7132158.96536554	0	0	2	0	0	0	1	I	0.697427093983784	0.72699975967446	0.726799666882059	0.730170845986297	0.7230063080795
0	205354.609695656	7131926.53482083	1	1	3.5	1	0	20	1	I	0.535248875614717	0.559531778102049	0.63789057731663	0.672754645349267	0.685948491096827
0	205099.276284665	7132290.35785696	0	0	1	0	0	15	1	I	0.419233947995235	0.526742458339348	0.599073946473109	0.651305019856722	0.674738466739599
0	204307.100904426	7132680.96765567	0	0	0.666666666666667	0	0	15	1	I	0.663824498651508	0.599554657937441	0.622679799793051	0.638534724712168	0.650460302830392
0	204484.779797245	7132038.38121877	0	0	0.666666666666667	0	14	40	1	I	0.563925445080853	0.549568057058589	0.570973843336027	0.631318092345194	0.655765414238209
0	204646.722913131	7132340.6812247	0	0	0.666666666666667	0	5	86	1	I	0.541831314562744	0.575446963306072	0.590584516529328	0.6181874871252	0.647908747195459
0	190533.258036831	7141220.54756023	0	1	2	1	7	0	1	I	0.513595014810019	0.567782074213523	0.581858634948669	0.592522084714151	0.615481078625
0	191502.681625867	7141069.94344835	0	1	3	0	0	0	1	I	0.435962140560312	0.564642488959146	0.573920428753024	0.595629036426825	0.619332015514356
0	192053.158675296	7140917.17545841	0	1	1.66666666666667	1	5	0	1	I	0.496876686810653	0.501720696687992	0.524346649646698	0.580106705426265	0.607728242874771
0	192926.519700704	7141311.3004672	1	1	2	1	6	14	1	I	0.531809449195775	0.465252667665273	0.561957776546706	0.594473958015893	0.615987032651838
0	193456.967746062	7141693.11924027	0	1	2	1	4	5	1	I	0.500439390540508	0.571568757295683	0.607333242895604	0.625962674617928	0.631245613097812
0	192733.404620863	7138247.29852883	1	0	0	1	1	30	1	I	0.53472381830233	0.644066631793777	0.645228087902043	0.646351277827469	0.647673845292237
0	190361.297752352	7141113.87231431	1	1	1.25	0	5	20	1	I	0.534650564191096	0.589522659778686	0.593121409417114	0.596071511508474	0.613501846790884
0	198938.586470494	7124030.8163989	1	1	4.5	0	0	10	1	I	0.560304045676583	0.5576277971272	0.548937141890359	0.552857697012239	0.567635118959874
0	198302.140582237	7123903.86822722	0	0	0.5	1	0	0	1	I	0.500465691091834	0.476894915104124	0.569657802580435	0.563683807850453	0.57134157419357
0	198151.444450524	7123529.37845772	0	1	0.5	0	2	0	1	I	0.53021982312169	0.528213202953439	0.561831504105741	0.556292980911228	0.565903604030368
0	198004.455087416	7124537.32475078	0	0	1	1	0	20	1	I	0.419789552689551	0.484337523578676	0.550167441368473	0.561868548392665	0.569248557089973
0	198428.074517624	7123766.69944429	0	1	1	1	5	15	1	I	0.530071616172466	0.552857697010998	0.560907363891446	0.552857697003224	0.562867879867681
0	197810.818874536	7124187.67199079	0	1	1	0	0	0	1	I	0.503445506096326	0.527789473531094	0.566825389861285	0.552395820616998	0.563357681036009
0	197165.983148104	7124402.82581539	0	0	2	0	3	0	1	I	0.456476658583014	0.511112123728273	0.533001840115162	0.56357395648613	0.56987833976818
0	197220.196772562	7124857.31493955	0	0	1	1	9	0	1	I	0.390679925677261	0.507751464845099	0.551507592201268	0.565151572227288	0.573646724225025
0	197037.519277826	7123218.02332376	0	0	1	0	4	20	1	I	0.495777875187196	0.526307821273637	0.560966908931038	0.554355353116738	0.569048285484075
0	197756.881269621	7125104.25516943	0	0	1	0	2	0	1	I	0.393982946871501	0.573206663131461	0.548528492451212	0.56532520055758	0.57155340909881
0	197945.947118623	7126646.6352921	0	0	8	0	2	50	1	I	0.414237082006939	0.534031271934324	0.56622886657807	0.59476077556585	0.611661612987466
0	197713.855334118	7126958.92018037	0	0	11	1	1	30	1	I	0.40488828718718	0.515417635441181	0.554771691560963	0.57392317056425	0.597499251364985
0	196530.968807226	7127727.02086728	0	0	3	1	1	60	1	I	0.535235315561856	0.596841156482518	0.586254239082466	0.569261550903223	0.56882005929926
0	196789.439696824	7128759.07729901	0	0	6	0	2	0	1	I	0.425243720412138	0.500791549683242	0.546808898449978	0.588787019253017	0.608665764331284
0	197643.095732382	7129006.85344662	0	0	2	0	0	50	1	I	0.506923556327059	0.493071258068016	0.538315832614245	0.58750319481156	0.617848336695977
0	197552.469393607	7129020.72343542	0	0	3	1	0	0	1	I	0.482813879847782	0.480503678321524	0.534161627293462	0.58750319481156	0.608926117421167
0	198240.785962604	7127344.36200156	0	0	3	1	10	20	1	I	0.448760062457721	0.510630846022999	0.56886720657285	0.57555854320511	0.588108599186111
0	197116.893376322	7129198.60237323	1	0	4.5	0	7	30	1	I	0.489027410745932	0.490732342004718	0.556379139423319	0.590390682223893	0.599835336209143
0	196736.270040642	7128360.70034772	0	0	3	1	0	16	1	I	0.41310656070747	0.515151977539519	0.528398483991672	0.568759948014762	0.599460184573312
0	197148.999987988	7124729.43177993	0	0	2.5	1	4	20	1	I	0.630545198917905	0.586013346909974	0.545248985291926	0.560123980045099	0.573829114437064
0	198047.91735344	7126349.28261299	0	0	4	0	6	30	1	I	0.414387106897758	0.530849635602946	0.552836716175249	0.572943836449792	0.600582629440358
0	198845.757412713	7125235.10208012	0	0	5	0	3	0	1	I	0.472433626651121	0.567452788352439	0.602399468422429	0.596189320086474	0.600617229938708
0	191923.597858699	7132567.80930202	1	0	2	1	0	50	1	I	0.457472085953162	0.58629876375064	0.607186794281643	0.622760891914202	0.628643333911837
0	191465.975442432	7133476.91408402	1	0	2.5	1	6	12	1	I	0.591460376975681	0.63023471832282	0.626211047172871	0.622507959604312	0.621775209904693
0	191452.982004168	7133316.04899935	1	0	2	1	3	50	1	I	0.529755830767735	0.610110163688747	0.624831438064437	0.618187487125423	0.617930650710515
0	191543.468617434	7132965.55424058	1	0	4	1	1	7	1	I	0.527253806589047	0.61591383814787	0.617169559004266	0.605304330585575	0.611683428287346
0	191791.584441494	7132521.53226395	1	0	1	1	0	18	1	I	0.459098637104215	0.599460184574618	0.612056791781936	0.622760891912683	0.630172312259719
0	192767.133986838	7133930.60666998	1	0	0.666666666666667	1	2	5	1	I	0.604757368564678	0.65673893690044	0.6486990451822	0.646939814090487	0.640315890312491
0	193239.637845473	7133172.24021547	1	0	0.25	1	5	30	1	I	0.560191512106819	0.650742590427321	0.650395154953003	0.64799183607134	0.648385822772472
0	193736.712678473	7132974.89579359	0	0	1	0	4	30	1	I	0.562156468629633	0.635846555233581	0.646674454212281	0.644066631794393	0.64796453714417
0	194515.187867237	7132224.07063379	0	0	2	0	0	35	1	I	0.49701780080509	0.64031589031284	0.643580794334397	0.648699045181468	0.648385822773032
0	194229.699486442	7133074.64679645	1	0	1	0	7	30	1	I	0.556053549050395	0.65386188030233	0.657851785421568	0.652612566948387	0.650744199752725
0	194626.629011394	7133857.39999336	0	0	4	0	4	30	1	I	0.527437508108605	0.574874341488726	0.647826641798487	0.652612566947922	0.655526638031098
0	194844.178322725	7134992.65162268	1	1	3.5	0	3	20	1	I	0.511043012142172	0.58856809139234	0.636824995277318	0.652284920215904	0.655417501926593
0	195359.317581976	7135022.3197138	1	0	2	1	3	30	1	I	0.441775828600583	0.648699045182122	0.64142429828639	0.648385822773444	0.651642382144544
0	195659.814366788	7134129.82762364	0	0	2.5	1	3	60	1	I	0.589622139930279	0.657301247119518	0.656738936900912	0.655521154402025	0.654357075691605
0	191103.353363849	7134355.48279607	1	0	2	1	10	54	1	I	0.574785053730189	0.634832501410848	0.634832501410836	0.631586730479376	0.632369726895946
0	189767.066471284	7137736.43831604	1	0	4.33333333333333	1	7	20	1	I	0.527210593224995	0.621600866316719	0.631145775318139	0.630234718322362	0.627226054668841
0	190278.529315989	7137099.92944536	0	0	1	1	1	6	1	I	0.525462776424121	0.59037995338355	0.622190892696002	0.632840454577879	0.63071030378313
0	191646.862976193	7138623.50016016	0	1	1.5	0	5	0	1	I	0.54101490974444	0.63931739330265	0.643693447113335	0.643466413020981	0.640315890312487
0	190787.258522656	7138520.62420936	0	1	0.5	1	6	2	1	I	0.608212172985569	0.647964537143521	0.644556879997901	0.635972440242963	0.63394355773961
0	191231.627790675	7139583.70503502	1	1	8	0	1	0	1	I	0.578133553265931	0.607463955878911	0.621614724397467	0.630710303783701	0.63152283430167
0	190921.049227303	7140366.08152014	1	1	3	1	6	10	1	I	0.512355923652721	0.644495934247968	0.631522834301117	0.626454114913952	0.63101863861084
0	190466.40095377	7138798.02820964	0	1	2.66666666666667	0	1	10	1	I	0.601590752603523	0.648213267326479	0.644066631794318	0.639317393302363	0.633139252662659
0	198801.567772189	7131613.2515113	1	0	5	0	6	50	1	I	0.578636229038044	0.665076494216175	0.656563878059009	0.656738936901132	0.653868317604148
0	197732.82816943	7132712.97758029	0	0	4	0	7	60	1	I	0.477870166301662	0.49371087551099	0.576237678527727	0.637264132498369	0.648878097534066
0	197848.786925631	7132768.07765906	0	0	3	0	5	30	1	I	0.45630863308911	0.533403337001751	0.618827819825323	0.653158068656943	0.652992665767432
0	197254.953290641	7132747.3652462	0	0	1	0	4	16	1	I	0.479034915567804	0.537395656108553	0.566631257533375	0.631145775318841	0.645444601773047
0	197846.680305138	7132628.81544711	0	0	6	0	4	50	1	I	0.427070319653188	0.537859648468086	0.623664021492537	0.635846555230798	0.651853471994413
0	197698.314368771	7133005.21846526	1	0	3	0	2	6	1	I	0.551366150380644	0.562146157025958	0.615564346314198	0.631586730480756	0.651649057865958
0	198101.741718965	7133897.69824667	1	0	9	1	4	0	1	I	0.523729324340003	0.627226054668172	0.640008985993749	0.64799183607093	0.661030590533679
0	197530.935232548	7134516.45772068	1	0	6	0	2	50	1	I	0.525478005408891	0.622289121151395	0.64455687999824	0.655173420906237	0.662431478499052
0	198305.185275629	7134133.22701369	1	0	8	0	0	60	1	I	0.513841062782529	0.599835336208576	0.648213267325498	0.663884341717711	0.665077209473203
0	196921.273959989	7136842.02370959	0	0	4	0	7	30	1	I	0.658753842116435	0.548995673655505	0.564999103546255	0.587928235531521	0.634517669676878
0	196241.429024808	7130275.51222209	0	0	1.66666666666667	1	2	0	1	I	0.525408446789553	0.593107640743418	0.598728477954572	0.595728158950119	0.611661612988278
0	195167.011262476	7135318.62229942	1	0	11	1	6	10	1	I	0.558231830597138	0.643387436863899	0.647936642168035	0.643591523170524	0.64568048715616
0	195624.503813842	7134325.91694131	0	0	3	0	6	60	1	I	0.521920084951037	0.647864311934003	0.652612566947903	0.649384737014536	0.652354866266279
0	195259.794849437	7130237.92977999	0	0	2	0	3	30	1	I	0.601624846456464	0.635064959526686	0.64068791270332	0.639990955590163	0.631018638609948
0	195527.224369043	7130492.94567733	0	0	1.66666666666667	0	0	50	1	I	0.537470042700991	0.572508513928206	0.635473012924496	0.63931739330312	0.639079511166548
0	196513.113458963	7130087.96322937	0	0	0	0	0	16	1	I	0.450883597135376	0.566798746585399	0.601598381997146	0.599300622940575	0.614056199788216
0	196062.068481911	7133914.90842345	0	0	0	0	2	50	1	I	0.497312381864396	0.610244929790024	0.649447619914985	0.652992665767639	0.652612566948136
0	204234.750845855	7132202.38160409	0	1	2	1	2	0	1	I	0.607444524767471	0.646891057491343	0.6334411501898	0.614161312582546	0.636982798574806
0	203724.808844505	7132321.53590483	1	1	7	1	1	2	1	I	0.614711552858969	0.650436580181336	0.632573485373978	0.616318523879721	0.637559652329103
0	204162.23355847	7132779.86628058	0	0	1	1	0	5	1	I	0.536187946797078	0.582480013372928	0.620788276194783	0.634200394149621	0.647226989270785
0	203241.423234174	7133725.50283648	0	0	1.66666666666667	0	0	50	1	I	0.466988563538757	0.503359317778276	0.569419264793396	0.63778007030413	0.659471035004349
0	204157.73367817	7133882.2403183	0	0	1.66666666666667	0	6	10	1	I	0.536319792270778	0.585263192654934	0.610324561594828	0.652710378173109	0.657944142818435
0	204272.921004279	7133905.30619406	0	0	1.5	0	0	30	1	I	0.566546082497741	0.576599806547268	0.607417762279525	0.661030590534554	0.662298768759619
0	203480.758321337	7134172.26082366	0	0	1	0	5	30	1	I	0.560904443263891	0.534969687461853	0.567635118962081	0.618895143270008	0.660245239732874
0	202923.566595705	7134359.54613775	0	0	0.666666666666667	0	3	35	1	I	0.62163197994311	0.654449284077758	0.610983639956475	0.626628577709708	0.644096374512469
0	202339.733259631	7135205.40239855	0	0	1.33333333333333	0	7	20	1	I	0.424718201160323	0.456368386745889	0.569871068002215	0.631475508215929	0.645422726871107
0	202758.772840662	7135557.71167942	1	0	1	0	4	55	1	I	0.508141726255699	0.676991969346699	0.673855066297856	0.65954992175198	0.661620497703694
0	202509.535635244	7135504.03770384	0	0	1.33333333333333	0	6	30	1	I	0.445661768318414	0.46617728471924	0.565163373947556	0.629737973213846	0.647106051443196
0	201926.209661167	7134738.56397921	0	0	1	0	0	11	1	I	0.533403337001134	0.530456721783175	0.556094229221439	0.629745125773959	0.640181899070569
0	201476.653204825	7133131.51108832	0	0	0.5	0	0	6	1	I	0.558869063854695	0.626414716246388	0.66455990076068	0.675994515418939	0.677798748016068
0	202016.968405316	7134495.79381095	0	0	1	1	1	22	1	I	0.55400073528111	0.556028068069902	0.557968080042957	0.62526082992622	0.640626370906877
0	201685.266660728	7134977.06215477	0	0	1	0	3	30	1	I	0.465408980847038	0.524938285350547	0.547466099261952	0.62793993949985	0.645341932776078
0	202285.50154338	7135325.21019928	0	0	0.666666666666667	1	3	8	1	I	0.628254950049398	0.5197418928148	0.546661078930597	0.629737973213642	0.650086283683288
0	201302.832898647	7135244.78848455	0	0	1.33333333333333	0	0	30	1	I	0.530259609222715	0.609394103287223	0.617282450198437	0.614342480898803	0.638203203678243
0	201700.79842855	7134772.85423597	0	0	2.5	0	4	32	1	I	0.454657197000721	0.575949847698141	0.593575865030418	0.620029926300084	0.642833590506708
0	201521.016687835	7135392.16907381	0	0	1	0	3	33	1	I	0.475568026307605	0.516008734702094	0.584273397922241	0.622373521328429	0.648574411868626
0	202083.348576665	7137791.09428584	0	0	1	1	0	10	1	I	0.614486157893986	0.655748784541967	0.674702107906351	0.67822426557677	0.673985958099584
0	201825.529816717	7139360.11526497	0	0	1	0	1	50	1	I	0.603428006172453	0.663621962071769	0.676886796950977	0.673516273498686	0.671519994735571
0	199960.56088073	7135838.8527209	0	0	1	0	0	50	1	I	0.565325200558152	0.614168763159838	0.605562210082914	0.640278697014509	0.644112706184039
0	201415.214417176	7146434.09736375	0	0	0.6	0	0	20	1	I	0.44672626256987	0.658691406250104	0.6884272694586	0.687665224075344	0.678769826888946
0	200000.167302491	7147776.50808369	1	0	3	0	0	37	1	I	0.562083363530292	0.683691442009579	0.657869458199694	0.658275693654512	0.651673972606709
0	199438.380821982	7148260.27441486	0	0	2	0	3	30	1	I	0.379204988480837	0.662166357040215	0.672825753688914	0.664153933525744	0.655310750007805
0	198523.510125184	7149128.58127772	0	0	2.5	0	8	10	1	I	0.573497831823182	0.656796216964545	0.673636615276955	0.672942757605731	0.663424432277987
0	197446.172070395	7148182.04730688	0	0	1.33333333333333	1	0	30	1	I	0.472818404437107	0.64599466323849	0.664704382419232	0.665480554104218	0.667027056217165
0	198350.151303586	7149947.22246213	0	0	0.5	1	7	0	1	I	0.685023188590423	0.640389680862445	0.6414178013801	0.656165003776671	0.663885176182883
0	195268.890814966	7150290.78535156	0	0	1.5	0	7	20	1	I	0.600884199142456	0.672546505927589	0.67602258920694	0.67465728521355	0.668041408062612
0	194412.45078315	7147507.65900372	1	0	3.5	1	1	60	1	I	0.472433626651725	0.69090688228592	0.682883858680799	0.675767779350632	0.670371592044984
0	193175.801764823	7128051.47458356	0	0	1.5	1	0	30	1	I	0.460625141861116	0.531228721141142	0.561708688736238	0.58379584550874	0.576148390769692
0	192749.381426364	7126923.02182972	0	0	1	1	5	20	1	I	0.51007878780226	0.599741935727289	0.607186794281581	0.588206410408302	0.583439946174825
0	196374.11038552	7126828.60478226	0	0	1.66666666666667	1	6	0	1	I	0.493149429559919	0.52890861034345	0.568981170654167	0.548607051371508	0.553819835186593
0	191547.56400262	7128558.31725069	0	0	2.5	0	0	35	1	I	0.496651381254204	0.520224988459111	0.569882512090788	0.568812012673844	0.554216384887737
0	191563.419721602	7130034.57334123	0	0	3	1	3	30	1	I	0.529259324074027	0.530732333660323	0.597529798745414	0.585618734360307	0.575607061386456
0	191581.514284845	7129691.16600675	0	0	1	0	6	50	1	I	0.448395222426067	0.58960813283937	0.591114968061857	0.585713148117681	0.580312848090559
0	191774.671530761	7131371.60526549	1	0	0	1	1	0	1	I	0.590575695037342	0.598455309867832	0.607020407915192	0.616875529289822	0.614823043347481
0	191655.008546261	7129687.29376648	0	0	2	0	0	50	1	I	0.535261511801471	0.612965226172944	0.595216840504213	0.583171248435984	0.58096578717212
0	192561.362965196	7130041.29446234	0	0	0.666666666666667	0	2	8	1	I	0.572980701921719	0.620392113923968	0.593488633632901	0.580877363682178	0.595619618892129
0	193173.900709126	7129937.7778415	0	0	1	0	2	20	1	I	0.454353451729506	0.474300950765094	0.541378021239873	0.602607667446365	0.616977632046294
0	193159.266275793	7129495.1108211	0	0	2	1	1	0	1	I	0.484803855417771	0.492126196621044	0.558471798896967	0.62776541709883	0.62068283557938
0	190025.79746264	7129966.20216738	0	0	1.66666666666667	0	3	100	1	I	0.459841996430916	0.50989830493933	0.582480013370283	0.599038600922144	0.590789794921888
0	190268.464244785	7129507.64945368	0	0	1.25	0	3	100	1	I	0.487856000659521	0.570014476776402	0.556006014348451	0.574402600526447	0.603733420371649
0	189665.936807634	7131739.57314689	0	0	1.5	0	3	50	1	I	0.443487644194269	0.447060018775938	0.576124906540227	0.605556607246736	0.605349779129199
0	189740.80383274	7131847.97817582	0	0	2.5	0	1	100	1	I	0.447501122951588	0.441430598495775	0.56497907638619	0.604295074940288	0.606648743153507
0	189415.010921517	7132832.18402798	0	0	0.5	1	2	0	1	I	0.38128925859919	0.506869494911394	0.570061922072277	0.603992283344341	0.612374991178767
0	199094.235245336	7137391.37814182	0	0	1	0	0	20	1	I	0.442676901815658	0.479545831681835	0.587568312881489	0.627424180502896	0.637803018095111
0	197627.556054143	7137275.55268516	1	0	1	0	1	10	1	I	0.602277994156002	0.597334980965318	0.608699738979262	0.613501846792146	0.631534427404255
0	196775.550134659	7138082.90443242	0	0	0.333333333333333	0	0	0	1	I	0.546532928944886	0.545784801245946	0.623502373693881	0.635456025600304	0.647964537143416
0	195434.740327185	7141967.69150289	0	0	1.33333333333333	0	3	10	1	I	0.355460435153555	0.574979424477948	0.600574314592122	0.64531904459069	0.653079092502587
0	197322.857847733	7142790.60178412	0	0	4.5	0	0	10	1	I	0.559265136719237	0.68564677238398	0.688135147094362	0.690372228621477	0.68019664287573
0	196015.102968317	7140792.78223466	0	0	2	1	0	7	1	I	0.551748245955465	0.52510872483279	0.527956545352909	0.619332104921574	0.643693447112582
0	195582.850245479	7140432.76011471	0	0	1	0	2	18	1	I	0.377047628164788	0.446002617478523	0.541985273361674	0.614397168159364	0.63547301292498
0	195282.131770553	7140831.63194641	0	0	0.5	1	2	10	1	I	0.521943926813193	0.573498666282928	0.544677257536831	0.620227396487805	0.64440542459506
0	196543.864343097	7140372.00765783	0	0	1	0	0	20	1	I	0.548277497292477	0.609788715840182	0.62211373448395	0.633139252661432	0.651375770570934
0	196647.417155247	7140574.99770341	1	0	0.5	1	4	0	1	I	0.576148390772454	0.587946951389088	0.640803933141847	0.645418584347295	0.656206786633211
0	194498.062909285	7140447.17393889	0	0	0.5	1	3	0	1	I	0.565814554693451	0.511201202870091	0.597095161676761	0.616583406925333	0.636189877987269
0	194799.869679347	7140154.30874132	0	0	1.5	1	0	20	1	I	0.610217809676805	0.548236489298955	0.596076548098354	0.614686191082222	0.636506438255741
0	195392.981422322	7140349.19497979	0	0	6	1	0	0	1	I	0.503530442714491	0.5814583599565	0.604295074939852	0.621653974056265	0.635977387428361
0	195726.344101522	7139316.3986071	0	0	1.33333333333333	1	4	0	1	I	0.669028341770147	0.668550014495179	0.647336781024805	0.644556879997253	0.643580794334412
0	196178.787290428	7139911.37167322	0	0	1	1	1	10	1	I	0.592464149000531	0.646576642990425	0.648281931877139	0.648054778575697	0.654480993748253
0	198041.933911817	7140036.02193565	1	0	0.8	1	7	10	1	I	0.525134414435109	0.563893258570704	0.671196699142014	0.676657438278539	0.67598271369877
0	199229.699745169	7140410.53294749	0	0	0.5	1	0	10	1	I	0.489523738627809	0.665077209471518	0.672945380211063	0.676883876322676	0.674305438995776
0	209198.377946181	7130638.6940724	0	0	2.5	0	5	12	1	I	0.491729885340005	0.611800789833578	0.6060935854913	0.646167159080934	0.661942601204518
0	209097.60166264	7131172.77485998	0	0	0.5	0	0	0	1	I	0.611622214318081	0.643297612666165	0.644104838371361	0.652826398612114	0.676974236965623
0	210306.928946471	7130676.09078423	0	0	1.5	0	6	100	1	I	0.58310508727958	0.618613839149096	0.633437573909054	0.655325680972621	0.648069560528208
0	209807.507871766	7132542.56888862	0	0	0.5	0	2	0	1	I	0.677952885628879	0.750319659710222	0.73905235528991	0.728394567966908	0.71868711709916
0	210246.48882818	7132309.50415661	0	0	0.2	0	4	0	1	I	0.593198835849727	0.64293658733342	0.700280427931959	0.725473821162374	0.714877665043982
0	210129.127743173	7132679.92515909	0	0	0.5	0	0	0	1	I	0.605247795577839	0.630336105823494	0.70140844583634	0.720385670662224	0.714170277119286
0	208819.085302752	7130819.97451604	1	1	1	1	0	6	1	I	0.571325510740773	0.64414489269345	0.674341320992918	0.672591686248274	0.688975989819078
0	208974.343441645	7130777.12557493	0	1	2	1	4	6	1	I	0.619529545307284	0.637063980103472	0.67158854007739	0.673821091652623	0.688798487186978
0	209444.384588376	7125166.09910054	0	0	2	0	0	10	1	I	0.401328846813966	0.547568857669158	0.563057839870676	0.605038136243279	0.625062733888725
0	209847.572351027	7125712.83249331	1	0	2	1	3	40	1	I	0.54785642028031	0.611058890820013	0.634585320949419	0.629030078649668	0.615414440631898
0	209018.196385005	7126080.36118399	0	1	1	0	2	60	1	I	0.555974483488985	0.62673604488241	0.595258474350047	0.617848336696878	0.639377951621634
0	208089.171313798	7126622.919626	0	0	0.333333333333333	0	0	70	1	I	0.469260483978568	0.555974483490703	0.621481776237885	0.629431545734802	0.638948440548079
0	207557.526562758	7126208.68274866	1	0	3	1	6	60	1	I	0.534806072711316	0.645418584344749	0.652936130762082	0.65226441621622	0.653867363930815
0	211511.222802624	7124618.37464859	0	0	0.0588235294117647	0	9	0	1	I	0.438596248627047	0.510819613934664	0.623865753411943	0.672591120005508	0.679635286331422
0	204325.313634444	7092730.88217463	0	0	1	1	3	0	0	II	0.541189074516262	0.620858311653783	0.674832999706493	0.689434707164681	0.69353318214415
0	207476.879372289	7091950.97787645	0	0	2	1	4	25	1	II	0.570647329091833	0.609023809432212	0.610136032104633	0.636189877987085	0.660768389702127
0	213977.667577362	7091559.3333625	0	0	2.5	0	6	50	1	II	0.60715296864563	0.587707221507477	0.697209656238269	0.691085100174017	0.67623516917157
0	214076.000332972	7087572.5831199	0	0	2.5	0	4	75	1	II	0.629187643524934	0.69376230239862	0.706718444824389	0.710057795047716	0.711073935031708
0	205685.345287116	7087218.01778813	0	0	1	0	2	12	1	II	0.603717625141261	0.64612489938772	0.662760585546881	0.652612566947678	0.653158068656839
0	208100.93114535	7088434.77026973	0	0	2.5	0	8	0	1	II	0.529204070568752	0.674832999706279	0.688377439975801	0.691580653189576	0.686461389065556
0	207764.341357784	7087271.85584547	0	0	5	1	4	21	1	II	0.583795845510161	0.673889040944708	0.685905694960605	0.681947767734288	0.681061685083151
0	207976.127112826	7086883.30333991	1	0	2	1	8	47	1	II	0.509945869446253	0.676886796950425	0.685785710811528	0.679676711558883	0.678803801537349
0	204900.194669584	7092047.57087752	0	0	2.5	0	3	10	1	II	0.510994076728355	0.673181533813032	0.667847394943411	0.678010761737929	0.682049930096615
0	203430.702070797	7089350.35030198	0	0	1	1	5	50	1	II	0.537826716898126	0.678803801537318	0.680247485637918	0.677709341049133	0.674832999706261
0	204934.499602038	7089374.76416414	0	0	3.5	0	5	40	1	II	0.573912024497393	0.665355056524799	0.672390520572829	0.672598749399073	0.674463987350291
0	204083.513938485	7089544.62715653	0	0	3	0	4	29	1	II	0.614328444002891	0.683089315891306	0.696484208107014	0.697209656238843	0.690154850482064
0	203726.630160209	7089643.4494777	0	0	3	0	3	10	0	II	0.515524595974231	0.683352738618607	0.705114811658321	0.700798988342148	0.691712558269686
0	203678.966482112	7090200.9508949	0	0	2.66666666666667	1	3	20	1	II	0.498263657092374	0.6819242537023	0.705237507819791	0.700798988343096	0.692213177681167
0	203792.736547481	7089627.6963311	0	0	3	0	3	9	1	II	0.512794613837396	0.676566183566636	0.706478178501129	0.703234434127937	0.69376230239843
0	205309.485954802	7097696.61202662	0	0	0.5	0	10	0	1	II	0.654905021191149	0.651375770568909	0.666524827479649	0.669772595167823	0.682173132894658
0	203520.164210206	7090173.16688145	0	0	1	0	5	14	0	II	0.67733305692586	0.695955693721659	0.702960491180227	0.70507836341808	0.699258804322365
0	204307.672179451	7091747.3750839	0	0	0.5	0	5	50	1	II	0.47705031931387	0.654189169406527	0.679033339023842	0.693533182144451	0.695443153381477
0	202268.642683713	7087260.85653438	0	0	2	0	8	10	1	II	0.570794999599924	0.616584569214863	0.624831438064832	0.624494493007887	0.633441150189016
0	210703.770898659	7105979.79128487	0	1	1.5	1	5	35	1	II	0.573314130306188	0.658896207809166	0.662294149398573	0.633437573911027	0.612483203411993
0	216072.671128487	7099299.63547524	0	0	3	1	3	0	1	II	0.554000735281587	0.617153733969005	0.607186794280995	0.614168763160891	0.611346840859402
0	215807.69436487	7101455.89254271	0	0	2	0	12	30	1	II	0.403736829758762	0.605636179447737	0.611063331365303	0.615313440559854	0.630739063022747
0	215906.05792027	7103567.56985872	0	1	3.5	0	7	15	1	II	0.485669508577173	0.608282983302929	0.621250033378865	0.630825459956359	0.617152452468429
0	209178.687082602	7105798.16053842	0	0	3	1	6	13	1	II	0.372701287270113	0.448809742928235	0.531934618948999	0.572521984575794	0.559217095374998
0	216243.351886136	7101790.42420763	0	1	4	0	5	61	1	II	0.551442116498059	0.593362152577108	0.61438333988196	0.633032917977142	0.62630635499996
0	216218.014321353	7102515.1017085	0	1	4	0	6	0	0	II	0.538759708404787	0.588159561157147	0.618184447288299	0.633444726467515	0.625962913036454
0	216073.320774272	7102203.09310587	0	1	2.5	0	4	40	1	II	0.512802928685765	0.587729305029343	0.620202124118138	0.631195902822907	0.622728288173034
0	215625.50654185	7102689.91186702	0	1	4	0	6	25	1	II	0.537847667932392	0.588159561156959	0.620818257332226	0.631602048872654	0.623670279979647
0	215746.500982281	7102764.28751769	0	1	5	0	2	15	1	II	0.585496366023255	0.6239292621608	0.626358449458162	0.608972787856071	0.610067725181805
0	215102.160068614	7101923.69233851	0	1	8	1	4	0	1	II	0.584962099790839	0.628604024648575	0.62639197707122	0.608282983302929	0.610060214994319
0	215105.872844286	7103496.97284639	1	1	3	1	7	20	1	II	0.52881231904001	0.636586338281433	0.625962913036149	0.627815902233735	0.619863748550622
0	206531.678399216	7105561.22809742	0	0	1.33333333333333	1	6	0	1	II	0.499940276145641	0.550740480422965	0.546365439891959	0.549129784106247	0.562312245368723
0	215219.599826211	7102997.95781157	0	1	6	1	5	10	1	II	0.580261349677951	0.577029287815067	0.626893043518045	0.624732315540978	0.614198565483242
0	215236.529620549	7103676.11353405	0	1	9	1	8	20	1	II	0.630878895521749	0.572541058059245	0.625970184803877	0.623227000236723	0.614754259588054
0	215372.127477221	7103830.70899885	0	1	6.5	1	5	30	1	II	0.635478436946393	0.581467568875766	0.620142757893369	0.619863748550618	0.612834572793027
0	214730.630106131	7103910.39836443	0	1	3	1	2	7	1	II	0.62662857770833	0.572409689423992	0.6238973736774	0.621470689773746	0.613159537314993
0	214465.970067125	7103460.87757779	0	1	13	0	7	10	1	II	0.497510075569798	0.602836787702449	0.625072062015772	0.616313666103692	0.608563601971042
0	205954.831613069	7106916.8820996	0	0	0.75	0	6	100	1	II	0.437568545341807	0.514562845228003	0.516865253447329	0.511126875875217	0.533340871333697
0	213769.411193354	7103323.23975621	0	1	4	1	5	3	1	II	0.602434635161908	0.612521588805978	0.600718379020754	0.589692056179678	0.580771207811625
0	213768.137534522	7103780.18130008	0	1	3.5	1	6	12	1	II	0.593208044767093	0.606091886757391	0.601596593856966	0.590531170368828	0.574411273003043
0	213109.6815878	7103887.90410365	0	1	3.5	1	2	0	1	II	0.5694205760947	0.607333242891495	0.603362381457287	0.59008699655832	0.573646724225248
0	214071.501903199	7104200.06975959	0	1	5	1	4	10	1	II	0.578362971543996	0.638637423516251	0.604053050280142	0.586298763753299	0.589321166277278
0	215037.019467644	7103436.35244318	0	1	3	0	0	30	0	II	0.61331227421721	0.611622214317771	0.620187848806495	0.614754259586443	0.597725629806434
0	214372.744118208	7103088.82288742	0	1	3	1	2	0	1	II	0.61331227421721	0.611427605151755	0.61986738443384	0.614648461341033	0.597439646720127
0	214969.941502588	7103226.88919874	0	1	3.5	1	4	15	1	II	0.588253915310111	0.614168763162824	0.620111942292705	0.616571664810304	0.598341226576801
0	214703.484774726	7102850.43948123	0	1	4	0	5	10	1	II	0.656796216966073	0.618650257587875	0.622110068799265	0.612533926964616	0.593071013689272
0	215216.098549984	7102733.93496997	0	1	7	1	8	0	1	II	0.584079653024397	0.607162356375562	0.622211754322382	0.617152452468872	0.600400090217045
0	214618.051067561	7102708.32588908	0	1	6	1	5	15	1	II	0.6185404658308	0.598698139192027	0.624599516392782	0.627424180508207	0.609051942825068
0	209124.614575239	7106858.83477998	0	0	2	0	3	0	1	II	0.426451236008779	0.425292834639793	0.555333435535837	0.573314130306709	0.565947681666714
0	206438.279531732	7107974.1961388	0	0	0.5	0	3	70	1	II	0.44214810431028	0.476028427481382	0.534706473348734	0.533996522426844	0.545374274253984
0	205983.710135754	7105170.79410161	0	0	1	0	3	25	1	II	0.485780000686976	0.613021016120609	0.633709877730451	0.619685709476422	0.64407199621098
0	208309.250812981	7102956.62165425	0	0	1	1	4	0	1	II	0.391770064830204	0.420327171682995	0.496161550283411	0.532850503924946	0.565206468105463
0	206238.462322786	7110033.90293488	0	0	1.5	0	6	30	1	II	0.423411011693026	0.667871057987574	0.665068268776506	0.647159993648483	0.605190098285094
0	206436.516799631	7103030.92978722	0	0	1.5	1	7	30	1	II	0.45428681373664	0.663876712322274	0.687301874160591	0.679635286331631	0.669608116150325
0	209628.668315822	7104760.16374399	0	0	4	1	4	95	1	II	0.421032667159785	0.582781344652242	0.535590171814754	0.530220746994312	0.548280477523823
0	205690.332683338	7111551.73049486	0	0	2	1	9	0	1	II	0.43779402971294	0.541796505451534	0.585220694543624	0.555333435534972	0.544996798038289
0	207117.440286968	7106432.94155246	0	0	1	0	3	8	1	II	0.378037035464758	0.467932254075468	0.501707434656469	0.511382699012606	0.539108872413665
0	210010.533873094	7103999.31024469	0	0	3.5	0	6	55	1	II	0.51597225666001	0.557664513587251	0.545877099036527	0.549343943595159	0.530600368977171
0	211162.987050276	7102420.15330118	0	0	2.5	0	6	25	1	II	0.434754237533874	0.522718548775189	0.531809449196295	0.531443536280772	0.530795574188191
0	212254.413355693	7102927.67103595	0	0	4	0	3	40	1	II	0.50983241200553	0.514283210039094	0.525460958480993	0.530527025460661	0.542290717363874
0	211278.198433179	7099809.33557159	0	0	1.5	0	3	100	1	II	0.63982674479484	0.639335691928795	0.639991402625819	0.618433177471046	0.605837225914151
0	207473.780303476	7107220.68813736	0	0	2	0	3	15	1	II	0.512177109718845	0.552861303090331	0.529939442873583	0.539613872766925	0.543724119662935
0	214600.212490015	7102435.59877156	0	1	2	1	5	10	1	II	0.58969205617908	0.614754259586261	0.593004405498202	0.580768585204749	0.568375766275437
0	214183.246733876	7102390.36067052	0	1	1.5	0	5	20	1	II	0.54961776733423	0.625262200831449	0.614161312576865	0.586254239081904	0.573730230332062
0	213895.175921217	7102911.07279504	0	1	4	0	4	15	1	II	0.589062213894688	0.601172924040489	0.600017488002441	0.581147253513365	0.566484630107724
0	213997.719730861	7103447.9431182	0	0	7	0	8	60	1	II	0.558111727237806	0.602125167846273	0.591099381448945	0.58906221389779	0.570034146308533
0	213244.26964511	7103233.46082212	0	1	7	0	4	15	1	II	0.481065988540061	0.593771934509394	0.593550086021875	0.591915309428817	0.573737800121055
0	213070.850361323	7104092.11774297	1	1	4	0	10	37	1	II	0.590548723934513	0.55941930413234	0.601592779160401	0.591903150081493	0.568211287259684
0	214790.128058817	7102490.87989619	0	1	3	1	3	20	1	II	0.61678874492556	0.626200735568717	0.626785755157452	0.599300622938805	0.583007156850186
0	214856.796379207	7102335.04970238	0	1	8	1	5	40	1	II	0.557524740695839	0.63078552484507	0.620682835579147	0.616035580633787	0.59733623266365
0	211504.663937695	7107003.66239067	0	0	2	1	2	30	1	II	0.579270660876763	0.699890255928146	0.670289933681421	0.668357253073716	0.660565793513497
0	208982.180215409	7104490.3072637	0	1	0.5	0	2	46	1	II	0.51709315180713	0.501811861991926	0.510346651077533	0.517686069011583	0.522759556769978
0	214169.405532517	7105929.09400807	0	0	0.5	0	3	40	1	II	0.418926686047569	0.539574563502957	0.544483244420009	0.56989061832509	0.587189555167949
0	214494.418909166	7101712.46815553	0	0	0.5	0	3	40	1	II	0.41891655325882	0.496819227933184	0.501647740603451	0.540744006634224	0.562721788884718
0	214041.197689127	7097635.0269726	0	0	2	1	5	30	1	II	0.511079758405866	0.569569826126099	0.590306580065657	0.602663934230651	0.620312154293007
0	213932.116258189	7097641.98651453	0	0	2.5	1	7	40	1	II	0.508903443812943	0.570677012205444	0.57669591903738	0.587380647659188	0.6015428304673
0	213728.428797774	7098870.90049066	0	0	2	0	4	70	1	II	0.532891869543888	0.56215074658446	0.579330921173977	0.583013951777179	0.592528402805484
0	215097.047829269	7101607.04056962	0	0	0.5	0	1	17	1	II	0.486309945584336	0.49826365709318	0.541415214539142	0.564642488955459	0.569804668426259
0	214739.220096849	7101302.51426377	0	0	2	0	5	31	1	II	0.443402886391341	0.539904177189124	0.557053864002242	0.570564627646783	0.570732474329105
0	216042.254178274	7100063.36569042	0	0	4	0	4	24	1	II	0.543381392957047	0.597216546535652	0.60892611741989	0.594064086676046	0.599300622938919
0	216977.119692717	7103579.58437912	0	1	6	0	4	0	1	II	0.562526524064975	0.588504076001657	0.612521588802622	0.619140923023251	0.622117400168933
0	218479.202365866	7105507.03389164	0	1	2.5	1	4	20	1	II	0.560470640659774	0.575667083263773	0.604524016379496	0.613225102424619	0.625962913036362
0	218835.219995268	7105973.25701319	0	1	2.33333333333333	1	10	20	1	II	0.53634810447707	0.574128836392374	0.605277806520715	0.61047095060225	0.622728288173379
0	218662.381054683	7106227.65020041	0	1	1.66666666666667	1	6	5	1	II	0.560907363891667	0.546010851862655	0.577897548675225	0.591888844966851	0.604524016380282
0	217894.729726277	7104792.33998446	0	1	1	1	3	0	1	II	0.516219258307338	0.595241487026821	0.58281457424152	0.602125167845245	0.609924435615491
0	218337.206981812	7106488.36367859	1	1	3	1	4	32	1	II	0.556637197733534	0.549726128578172	0.571428090333003	0.580747365953193	0.591888844966769
0	218358.519252444	7106519.22690878	0	1	2	0	2	22	1	II	0.564781844615423	0.556078493595878	0.573569774627897	0.583492279052652	0.595963776112326
0	218512.535196871	7105951.11685401	0	1	6	0	6	23	1	II	0.558326661587382	0.556637287139945	0.573498249053478	0.582690775395175	0.594863057136896
0	218314.333460433	7105973.20242088	0	1	9	0	1	0	0	II	0.558823585510482	0.577781587838797	0.587965160608107	0.603933364152539	0.609700649976592
0	218537.224541558	7106343.12962718	0	1	1.33333333333333	0	5	2	1	II	0.585263192653934	0.578148066997498	0.587844491004854	0.603990614414774	0.609594583509491
0	218550.000024678	7106715.60949595	0	1	5	1	9	0	1	II	0.587926089763234	0.599073946478387	0.594863057136839	0.610060214996417	0.613073945045817
0	216907.865301965	7105854.51825777	1	1	2	1	4	9	1	II	0.581541836258371	0.559364616871359	0.558549225330259	0.56165647506904	0.571182906627422
0	217037.231902862	7106057.37879455	0	1	4	1	14	6	1	II	0.560388267039908	0.577897548675233	0.566604375840279	0.569264560938243	0.573569774627239
0	217638.383156382	7107019.95512151	0	1	6	0	4	9	1	II	0.584440320730573	0.558255910872819	0.560085773468255	0.56116580963097	0.568024098873022
0	216858.698738433	7106815.63970509	0	1	5	1	2	11	0	II	0.583242833614308	0.584800183770795	0.556618630883379	0.560348629946118	0.560198485849662
0	217151.680315761	7103365.56079807	0	1	6	0	9	20	1	II	0.462732747196632	0.587841451168311	0.614892125128621	0.621250033378801	0.622042477131237
0	218017.339216096	7103532.4193729	0	1	2.5	1	6	20	1	II	0.567518442870066	0.616400241852309	0.622110068797551	0.625970184803973	0.627241432666827
0	218508.106207456	7106671.82608963	0	1	11	0	5	15	1	II	0.615005135536529	0.623034507036133	0.620287299155244	0.623722493647712	0.623558580876395
0	218699.988716958	7106871.26591055	0	1	1.66666666666667	0	4	0	1	II	0.566044479607472	0.573608249425801	0.573371291161299	0.58300715684919	0.600023865699377
0	218300.064349152	7106504.44871948	0	1	3.5	1	3	0	0	II	0.551371634007059	0.569152355193867	0.569497764109191	0.578515410422388	0.596782684326658
0	218568.667297591	7106574.0058145	0	1	9	0	1	0	1	II	0.560037195682257	0.576473355292478	0.573882699012916	0.582555353640401	0.600473344325863
0	216114.019182747	7107122.21736194	0	1	1	1	4	0	1	II	0.546888947485275	0.510091960429994	0.525478005409241	0.554000735282934	0.573342710733616
0	215404.834861146	7106802.27318395	0	1	8	0	4	28	1	II	0.489421308039962	0.519741892814483	0.523647069931578	0.556567132472774	0.574482232332953
0	215581.106811065	7106619.24794494	0	1	6	1	4	0	1	II	0.441169440745755	0.509777128695967	0.530071616173304	0.557116746904031	0.573730230330672
0	215741.991611686	7106844.68026758	0	1	7	1	8	0	1	II	0.524154722688216	0.521569788456445	0.51972359418869	0.557116746902104	0.576158493757101
0	218234.179686407	7103589.17149982	0	1	7	1	5	10	1	II	0.565283298495539	0.604736149311529	0.612126946449519	0.622057199478872	0.626628577710009
0	216244.922570992	7106630.40210227	0	1	1.5	1	4	20	1	II	0.557383596898373	0.513269960879138	0.533512353899816	0.555127501487786	0.569152355193951
0	216073.258141655	7107347.32688562	0	1	2.33333333333333	1	4	10	1	II	0.537574112412719	0.518965661525181	0.525981724262579	0.552836716177171	0.570964992045514
0	216083.962800777	7106571.48397226	0	1	2.5	0	2	4	0	II	0.534593582153278	0.520535230636251	0.52881667017852	0.552140355110218	0.569569826126677
0	216164.38717798	7107161.55001639	1	1	10	0	6	15	1	II	0.517252981661233	0.511069476604445	0.52157172560756	0.553927302360777	0.573518365621181
0	216368.12192619	7106991.26511366	0	1	3	0	1	0	1	II	0.454264461994075	0.533237040042761	0.530693054199237	0.550753533839892	0.569152355193888
0	216862.63544092	7106866.40063533	0	1	4	1	5	10	1	II	0.520485103130474	0.52881783247059	0.541647374630515	0.550114810466919	0.567860305309182
0	217109.045782834	7107082.76310475	0	1	6	1	7	24	1	II	0.563680589199349	0.532086849213359	0.548477500677499	0.549343943596073	0.567419469357366
0	218252.783490686	7103414.44046375	0	1	4	1	2	0	0	II	0.537574112416416	0.605127871036818	0.611683428287633	0.622042477131167	0.626628577709585
0	216597.387559228	7103616.24401948	0	1	4	0	7	3	0	II	0.558764696119308	0.582814574241792	0.618897497654068	0.622190892697196	0.617152452470316
0	217748.043704314	7106888.00389996	0	1	1.8	0	1	0	1	II	0.523604929447692	0.56003719568136	0.564912974834965	0.573260605334046	0.588253915310343
0	217195.073626583	7107077.46168232	0	1	3	1	6	11	1	II	0.586532175541396	0.584408551455269	0.56129539012888	0.561574995515254	0.560489177703164
0	216242.299591385	7106680.58473351	0	1	1	1	4	30	1	II	0.557682335376899	0.556630432605296	0.542806029321071	0.553994357586402	0.563444554806612
0	218555.938622179	7103042.49685311	0	1	2.5	1	4	0	1	II	0.577250242233367	0.603428006172882	0.610880672929259	0.623929262162284	0.627321600914001
0	218801.71952779	7102845.93006091	0	1	2.33333333333333	0	4	10	1	II	0.58151352405653	0.604736149311451	0.614892125128831	0.62641471624287	0.628161251544243
0	219261.14492715	7102662.31695701	0	1	9	1	4	0	1	II	0.513885259629263	0.62010091543218	0.633336961268854	0.632608175277566	0.632108271122167
0	218618.77136481	7102411.56839995	0	1	2	1	5	0	1	II	0.564220011234229	0.628161251545597	0.624271124602439	0.632064521311102	0.633437573909878
0	219293.693018675	7102868.53824932	0	1	2	1	1	0	1	II	0.563896596431623	0.639630258083648	0.620287299156836	0.630785495041697	0.633437573909979
0	218671.582284693	7103248.72149471	0	1	4	1	6	10	1	II	0.632064521312656	0.600718379021675	0.620483666658757	0.630545198917786	0.634217381477159
0	216761.851877799	7103539.81485579	0	1	2	0	6	2	1	II	0.537032783031276	0.5877072215073	0.619483768939729	0.620360016823764	0.617152452468926
0	218883.997313567	7104247.8063045	0	1	1	1	8	5	1	II	0.534767836332322	0.606767892835846	0.619863718747609	0.622921943665038	0.628871619702273
0	219040.287596887	7103449.09460066	0	1	7	1	5	10	1	II	0.659068793058985	0.646192371844876	0.633437573907993	0.630409836767908	0.638948440552057
0	218486.749469711	7103898.48540762	0	1	1	1	2	0	0	II	0.605870962142739	0.601088643074536	0.614899575711551	0.619863718747609	0.626893043517127
0	217238.449453935	7103912.87054591	0	1	5.5	0	7	30	1	II	0.539987623691723	0.592933744192751	0.620287299155665	0.617152452469498	0.614161312579954
0	218189.649405543	7103281.08182321	0	1	1.5	1	6	12	1	II	0.615825533866808	0.604414999484395	0.606889277696991	0.618433177471007	0.625975489616308
0	217972.838717028	7103796.73746867	0	1	5	1	3	15	1	II	0.627586901188343	0.602557390928353	0.605084836483303	0.618174880742409	0.625962913036492
0	218272.241528099	7104095.45170879	0	1	0.333333333333333	1	5	0	1	II	0.622042477129815	0.603227078914797	0.600052833556914	0.614514529705156	0.623570352792501
0	218009.554609822	7103857.15725633	0	1	5	1	3	18	1	II	0.535525202751268	0.595076382161248	0.600692629813997	0.607179343699919	0.619863748550153
0	217716.442565802	7103950.65566916	0	1	1.5	1	0	0	0	II	0.496199369432183	0.590557843447182	0.601590752602083	0.609233677387197	0.620394706726012
0	217891.658694105	7104656.82547189	0	1	2.5	1	5	0	1	II	0.501225888728546	0.586294710635692	0.600017368793733	0.603279054165107	0.613959699869831
0	218770.543125939	7105532.54476624	0	1	4	1	3	30	1	II	0.611999869346369	0.593877077101861	0.577665627003723	0.601150572300007	0.612508952616332
0	217992.118622752	7105271.72276473	0	1	4	1	3	20	0	II	0.62634018063524	0.580903291702092	0.575618982314901	0.596455216406426	0.605895280836992
0	217661.685876237	7105441.94697957	0	1	4	1	2	10	0	II	0.616564810275399	0.573432624340282	0.577450454235102	0.592207968234776	0.600473344325863
0	218074.81832483	7105489.65666685	0	1	7	1	5	52	1	II	0.648043870925682	0.590369224547602	0.580747365951732	0.604524016379528	0.617282450198875
0	217726.872357141	7105709.44047321	0	1	2	1	7	0	1	II	0.562118381261681	0.592085242270721	0.597336232663607	0.587411940098575	0.585760056973957
0	216258.300597494	7105238.40024283	0	1	4.5	1	9	10	1	II	0.482220113277311	0.573646724224041	0.564912974834703	0.573646724224011	0.578316628933105
0	217683.238060625	7105528.93007009	0	1	1.5	0	4	0	1	II	0.5963765382756	0.570274591446293	0.577377438545418	0.589692056179564	0.596795856952825
0	217701.455986775	7106120.27499657	0	1	3.33333333333333	1	3	30	1	II	0.527210593222447	0.560907363891448	0.569248557091142	0.584800183773372	0.591677784918132
0	218272.291131001	7106065.20818509	0	1	6	1	6	30	0	II	0.52362361550309	0.554646670817925	0.569264560937646	0.577341288327406	0.588173508645964
0	217505.672569612	7105966.14516298	0	1	1.66666666666667	1	0	6	0	II	0.524726808071023	0.554000735282794	0.569337725638732	0.577665627003428	0.58938944339746
0	217477.214927109	7106101.75114621	0	1	4	1	5	50	1	II	0.577250242233784	0.559547185898181	0.565163373948276	0.57132500410231	0.580771207809625
0	218197.813316463	7106678.27785827	0	1	4	1	4	18	1	II	0.528780281543671	0.556567132472779	0.568885982036627	0.573821067810036	0.585419952869577
0	215885.928893615	7101509.61530428	0	1	5	1	5	0	1	II	0.485763013361502	0.626628577709203	0.608125716447173	0.619863748550992	0.630545198916907
0	215408.290786656	7101681.03019079	0	1	2.5	1	2	10	1	II	0.608439058065517	0.662114202974819	0.620010167355965	0.603096842768292	0.608286201952659
0	217237.243170973	7100622.12289182	0	1	6	1	8	10	1	II	0.657441884279011	0.71571534872084	0.695208847522965	0.661030590533683	0.647782206536971
0	217236.983699249	7099896.79849134	0	1	4	0	5	100	1	II	0.612965136767893	0.718287646770388	0.695242583751969	0.660568058491082	0.64790874719649
0	218204.635182198	7100121.53627934	0	1	7	0	5	18	1	II	0.625260829927662	0.683431386947489	0.687463581562415	0.670337677001212	0.653158068657296
0	216877.365231171	7101416.70809851	0	1	3	0	4	25	1	II	0.555539965629714	0.633636146783644	0.644077360630573	0.648947119711822	0.644096374512133
0	216799.213481016	7102028.75585975	0	1	7	1	4	20	1	II	0.608506917951994	0.646931767463501	0.652710378171724	0.647499203682216	0.645418584345616
0	217504.205353653	7101522.70675972	0	1	5	0	4	39	1	II	0.566839575769938	0.680645048618372	0.657663226127065	0.656215041875935	0.645418584345468
0	216185.262627352	7101381.97202157	0	1	7	0	8	10	1	II	0.49652516842094	0.587444841861009	0.622190892696326	0.636506438255389	0.640315890312241
0	217431.454685699	7100059.67157483	0	1	6	0	9	40	1	II	0.633665204048166	0.719029068947094	0.694483876227061	0.659863024950649	0.653158068657921
0	218404.838414619	7101685.21582424	0	1	5	1	8	5	1	II	0.496071249243002	0.675217211246926	0.653158068656517	0.64308011531805	0.634602934122516
0	219363.774485579	7102191.34566402	0	1	4	1	3	10	1	II	0.639630258083584	0.679758459329801	0.634184300899603	0.629060149193876	0.633765637875425
0	218868.238074075	7102211.15211653	0	1	4	1	4	30	1	II	0.614754259588199	0.666014403104222	0.631546020507546	0.629431545734828	0.6337037086498
0	219708.975979583	7102221.50961449	0	1	0.5	1	5	10	1	II	0.612981051205193	0.673288524150266	0.637325763702062	0.624174296858076	0.632064521312277
0	216151.850140318	7102101.08632965	0	1	1	1	5	20	1	II	0.528954863550107	0.609279245135599	0.607811510562515	0.623667150735666	0.626604586838144
0	215695.842950908	7102326.29161681	0	1	3.33333333333333	1	3	0	1	II	0.515043556689205	0.601590752601818	0.612533926964854	0.626414716242759	0.62320905923953
0	206737.475491155	7086117.83296144	0	0	3.66666666666667	0	4	30	1	II	0.487576663492764	0.556142628192604	0.638538062572145	0.672676444053568	0.673393547535108
0	215808.937209884	7107644.59297962	0	1	2	0	4	30	1	II	0.494874358176826	0.522753447294673	0.556812316178674	0.558871448039564	0.563231706617308
0	215803.618332405	7107634.35608468	0	0	4	0	11	15	1	II	0.489445060491336	0.527342319488369	0.558618307115067	0.560184806584405	0.562769174576432
0	212178.265413957	7120729.74500441	1	1	2	1	0	19	1	III	0.639920830725887	0.682721525430906	0.712726652623865	0.716423332691501	0.709058463573818
0	212188.107253533	7120529.6985858	0	0	2	0	0	14	1	III	0.554659068585124	0.636076599358694	0.687983214855099	0.697570860385684	0.699890255927895
0	211117.476174532	7119600.69768128	0	1	5	1	8	107	1	III	0.516286522149669	0.642757505173973	0.646719992160682	0.645278573035422	0.651989281178141
0	211140.699132323	7116754.56318925	1	1	1	1	5	5	1	III	0.585008800030748	0.692296624183324	0.676936686040176	0.649331033230844	0.646192371845513
0	211076.654558826	7117193.84249263	1	1	7	1	4	2	0	III	0.639683187008521	0.651250183582724	0.649899244307708	0.641417801379462	0.640873253345566
0	212020.941734368	7116429.95309846	1	1	7	1	4	3	1	III	0.632064521311701	0.625962913035916	0.632970929143416	0.634585320949381	0.656700313091195
0	210731.992092708	7116695.95212334	0	1	4	1	7	0	1	III	0.560489177705398	0.667871057987199	0.635886669157154	0.613502144815133	0.612422168254705
0	211039.474489594	7116231.86885946	0	1	8	0	2	4	1	III	0.440924406051259	0.639683187008521	0.62944483757065	0.626414716241544	0.620607316496676
0	210957.347305978	7116164.40131642	1	1	2	0	0	20	1	III	0.381396442651812	0.603876113891602	0.623913466929232	0.620607316493716	0.61878213286468
0	211426.078956669	7116848.39835241	0	1	2	1	3	2	1	III	0.530210077763092	0.569043785333605	0.587550342084159	0.622728288172724	0.638360410929009
0	211320.210903762	7116724.75277256	1	1	5.5	0	6	2	0	III	0.661727696658599	0.573054820298976	0.578148066997465	0.622728288173699	0.646948456765233
0	211620.487468772	7116956.22487256	0	1	1.7	1	7	41	1	III	0.463184982539724	0.57433214783584	0.595963776113574	0.623917400836852	0.656902492046623
0	209794.699868778	7116256.00702146	0	1	2	1	5	14	0	III	0.578530848025823	0.562344104049994	0.55854922533117	0.569027125835436	0.577250242233322
0	210131.228165163	7116497.37038236	1	1	6	1	3	0	1	III	0.527184456586187	0.577897548674967	0.601181268693384	0.590430736540241	0.589913249015687
0	210176.053525079	7115998.71074348	1	1	3.5	1	5	2	0	III	0.527184456586187	0.589913249016736	0.599977552890357	0.587550342083492	0.589552223683045
0	210782.581493624	7116475.61018055	0	1	2.3	0	8	21	1	III	0.502608478069624	0.551366150379146	0.612713396549497	0.605063676834146	0.602604329588533
0	211208.567918582	7115421.12462529	0	1	1.5	1	2	33	1	III	0.491282135248217	0.569152355193439	0.591099381447206	0.595963776110891	0.592355847358223
0	211189.089035871	7115955.68947281	0	1	1.5	1	5	12	1	III	0.529527187347399	0.560907363887298	0.591888844966663	0.597336232661748	0.597216546533159
0	212306.64128002	7115970.84342504	1	1	4	1	3	4	1	III	0.595413565636581	0.560427546501551	0.578085660933804	0.622042477131983	0.650159835814658
0	210389.760921434	7115635.13065269	1	1	2	1	1	6	1	III	0.540986001491529	0.573569774627717	0.560037195682046	0.557116746901326	0.569337725635767
0	209876.963687804	7115849.03451512	1	1	2	0	0	25	0	III	0.534145832062202	0.573066711425769	0.560024559497259	0.557886362076673	0.569804668425165
0	210516.378440501	7115487.94297352	1	1	8	1	1	1	0	III	0.533839941027348	0.577897548674657	0.5604891777057	0.558104097842747	0.568024098873253
0	210263.136104552	7114965.00033085	1	1	4	1	0	0	1	III	0.61872762441702	0.590281337499995	0.569912970065389	0.564744830133368	0.56924855709127
0	210482.741897758	7115652.61105487	1	1	3	1	0	22	1	III	0.583023309706058	0.587208747863446	0.564177334308525	0.56090736389279	0.566910624503547
0	210152.304332869	7115190.26976961	0	1	2.7	1	6	11	1	III	0.590918898582771	0.592223644257031	0.570198535917864	0.564437866213846	0.566340029238269
0	210361.626607286	7115764.36961168	1	1	1	1	0	0	0	III	0.610482901335323	0.591331422328579	0.569634139537923	0.56435346603417	0.566912114620858
0	210853.652726441	7115062.24796136	0	1	4	1	0	0	0	III	0.541149258613628	0.590369224548591	0.585452467203647	0.564349532127508	0.576900780201597
0	211074.16956353	7115536.5802633	1	1	4	1	1	27	1	III	0.633096694945986	0.599073946476787	0.585345625878973	0.573225975036612	0.578148066999932
0	211345.69130988	7115731.2571666	1	1	4	1	2	3	0	III	0.497247993947862	0.573646724224395	0.577897548676895	0.596425861121279	0.607328951358848
0	211631.048115052	7114891.15320298	0	0	4	1	0	30	1	III	0.521807700396931	0.609190613027661	0.578085660935328	0.58749580383294	0.600400090215359
0	210400.92503329	7114809.5832104	0	1	3	1	0	44	1	III	0.492600962521612	0.590918898582771	0.564349532127649	0.55926513671968	0.564775645733794
0	211043.763845999	7115234.09340319	0	1	2	1	0	9	1	III	0.51427197456405	0.573730230336854	0.573608249425373	0.563231706619397	0.570661902427634
0	211114.03149569	7115139.39019291	0	1	11	1	1	4	1	III	0.505839407443098	0.570064634085276	0.577897548674097	0.563444554806616	0.572961300611292
0	210523.691845635	7114918.62755966	1	1	7	1	1	0	0	III	0.500705376269106	0.563231706622352	0.583023309706058	0.564642488956259	0.57484173774722
0	210877.86766644	7115142.38725143	0	1	7	1	4	0	0	III	0.478855729103392	0.560907363890787	0.586413562297264	0.564912974834443	0.576463401317819
0	210558.328553151	7114445.55668047	0	1	6	1	1	3	1	III	0.486687421796853	0.56090736389279	0.585504412650753	0.564744830133301	0.576088964936971
0	210489.667469649	7114350.74257994	0	1	4.5	1	2	4	0	III	0.486687421796853	0.561307638883264	0.585699319838335	0.565403938292243	0.576453536747914
0	211001.976622995	7114307.21092719	0	1	6	1	0	0	1	III	0.543566823005811	0.563897043467888	0.591888844965217	0.570721149444157	0.579514384269557
0	212557.1959993	7114600.65896514	1	1	2.5	1	0	27	1	III	0.471726581454549	0.699870169156879	0.63968318700894	0.606129139661223	0.629012465478466
0	211350.304571455	7114940.84949097	0	1	2.5	1	11	23	0	III	0.53694862127263	0.567580282688752	0.591099381446419	0.573569774626866	0.579514384269688
0	210896.468612859	7114561.5393315	0	1	4	1	2	0	0	III	0.528368890284794	0.564642488956189	0.588033258915476	0.573730230331674	0.578892827033846
0	210955.989640892	7114813.23789933	1	1	4	0	5	19	1	III	0.511404931545338	0.560907363891788	0.587301701306879	0.573348820208265	0.578148066997555
0	209777.879373258	7115977.61066295	0	1	4	1	1	7	1	III	0.587347507477503	0.562344104049994	0.560427546500735	0.563231706619014	0.575014591217585
0	211508.375899734	7116796.19718752	0	1	5	1	0	0	0	III	0.688542038203056	0.611683428286212	0.624469339846549	0.632256627083901	0.66056698560696
0	212827.421793688	7115663.0432763	1	0	4	0	6	41	1	III	0.454938769339129	0.571106970310738	0.613212406635048	0.654164910315894	0.660565793514187
0	210183.673027121	7115419.49411815	0	1	2.7	1	4	62	1	III	0.530313074585717	0.544093519449184	0.551809847354789	0.555919766425773	0.564744830129294
0	210246.297213577	7115254.18015969	0	1	6.5	1	0	40	1	III	0.560427546500892	0.560085773468381	0.55710208416118	0.552864909172071	0.564835876227179
0	210299.522124838	7114935.0249148	0	1	2.5	1	2	4	1	III	0.577736079694543	0.58906221389798	0.561993300914294	0.554486393929021	0.561993300914089
0	210123.75146883	7114740.66496898	1	1	3	1	0	10	1	III	0.577897548678437	0.590325713157877	0.563231706619014	0.554486393927898	0.561295390127104
0	209980.83847462	7114585.15320064	0	1	5	1	2	5	1	III	0.573715090750967	0.591827154162807	0.564177334307484	0.554725170135382	0.561423778533366
0	210599.888707319	7114684.90242189	0	1	6	1	4	2	0	III	0.600243896245264	0.583380490541631	0.564177334308216	0.560376584531704	0.564642488956311
0	210660.886655403	7114517.16122299	0	1	1.6	1	0	55	1	III	0.538381814956126	0.564744830130482	0.569248557090592	0.564946234226329	0.569228708743197
0	211086.202818198	7114408.15575215	0	1	3.5	1	0	0	0	III	0.5220614671707	0.557116746902753	0.572508513928146	0.566476464271499	0.572508513928524
0	210649.693489589	7114286.290572	0	1	11	1	0	2	1	III	0.517074942590648	0.557116746902278	0.569543600081213	0.567051082849974	0.571690320969753
0	211264.526098115	7114637.84367569	1	1	6	1	2	0	0	III	0.457384347917141	0.553209632634589	0.561541616916996	0.573225975037046	0.573225975035253
0	210563.966829546	7114339.21268217	0	1	5	1	0	10	1	III	0.477982640266731	0.55597448348899	0.569238632916684	0.569248557091825	0.573498666287194
0	211415.79366024	7113992.62987653	0	1	3.7	1	2	5	1	III	0.470706760882749	0.557744085788807	0.591099381446967	0.601752668618652	0.603990614413689
0	211512.694017587	7114456.8528803	0	1	1	1	1	2	1	III	0.466196268797925	0.549343943595951	0.591362595558395	0.603990614415417	0.604229092598124
0	211156.939348299	7114259.76101463	1	1	2	1	3	25	1	III	0.474637955430061	0.551366150377397	0.589092582465981	0.602810740470001	0.603009819983145
0	211802.063643429	7114187.91213572	1	1	4	0	3	3	1	III	0.540837883949387	0.589552223682209	0.591762095688039	0.596567124128186	0.600400090218944
0	211401.322139686	7114096.92622955	0	1	5	0	0	6	1	III	0.59136259555831	0.585312634706392	0.599552661180092	0.598544299598693	0.60452401638157
0	211525.961222241	7114335.94413442	0	1	1.8	1	1	1	0	III	0.528276711702117	0.577665627001946	0.597336232664229	0.599165052175675	0.604700803754082
0	211385.801349016	7113733.71681011	0	1	1.7	1	3	10	0	III	0.543372094630985	0.573615849019389	0.599496960638417	0.600400090217384	0.606375515460289
0	211782.714787921	7114477.33516649	1	1	9	1	5	16	1	III	0.526741445064164	0.563690155744896	0.600017488002665	0.603711485861526	0.608452200889344
0	211369.516960084	7114132.75176073	0	1	4	1	0	0	1	III	0.570603996514855	0.57196435332265	0.600473344325445	0.601088643074499	0.607333242892225
0	212282.920922969	7113584.23144224	1	0	1.5	1	0	26	1	III	0.505840778350433	0.557287752628397	0.606499552725792	0.628912389278076	0.626186728477896
0	212151.140011976	7113726.5897399	0	1	5	1	0	0	0	III	0.550167441372711	0.589233934876737	0.626265048981847	0.660569429397989	0.647406578064244
0	212408.297703782	7113821.37258774	0	1	2.5	1	6	20	1	III	0.533544957637931	0.598455309868281	0.627212941647689	0.660088717937542	0.646841883661045
0	212347.998478021	7113305.38588667	0	1	2.7	1	0	3	1	III	0.695427298547181	0.618330657482134	0.63154602050703	0.653989851476899	0.642406165599746
0	211632.693397125	7113955.7329221	0	1	3	1	0	13	1	III	0.576638251541964	0.607333242893182	0.619492739441404	0.640011012554418	0.631597757340432
0	211691.079755398	7113022.51708594	0	1	3	1	0	0	0	III	0.554608166218279	0.613508105277027	0.619863688946519	0.634684503077351	0.628161251545834
0	211710.106065132	7113997.29058443	0	1	7	1	2	3	1	III	0.52290040254489	0.581541836259935	0.614161312579994	0.626265048982776	0.62641471624377
0	211703.523945374	7113949.30316036	0	1	1.5	1	2	8	1	III	0.515341699122723	0.581541836259935	0.614011436697717	0.620625615119843	0.623917400836026
0	212493.478138817	7112875.72054263	0	1	2.5	0	0	0	0	III	0.553114950656084	0.64593037962842	0.636635184287916	0.629737973214649	0.623209059236688
0	212206.774713831	7112982.38749391	0	1	7	1	0	2	0	III	0.565163373946624	0.645712375640924	0.638881504536056	0.631404757500319	0.623209059238915
0	212399.083005775	7112301.93552918	0	1	1.7	0	0	0	1	III	0.5364345014124	0.552517652508903	0.622728288173694	0.626234710216282	0.609036505222496
0	211427.017858284	7113104.03573535	0	1	3	0	4	4	1	III	0.588473439216431	0.648668348789303	0.631907165051716	0.60903650522244	0.611092865467514
0	210671.352293435	7113114.41205056	0	1	3.5	1	0	10	1	III	0.683999061583841	0.639576107263575	0.608656525608771	0.565702795979694	0.571087002754238
0	211039.757141868	7113422.40505376	0	1	1.8	1	1	19	1	III	0.546874701976646	0.570500969887419	0.595704138278273	0.597574412820946	0.596189320087478
0	211285.902087491	7114112.40229404	0	1	2	0	0	48	1	III	0.67062219977469	0.551615774631572	0.57734382152553	0.590300112963309	0.58313250541646
0	211402.193025021	7113999.4758725	0	1	3.3	1	0	7	1	III	0.518668115139231	0.547883331775496	0.575458049774188	0.59643429517718	0.58991324901631
0	211100.442909746	7113562.95850781	1	1	5	1	2	38	0	III	0.587356865404599	0.543920069932373	0.567198306322654	0.583459109067585	0.576725006103916
0	211175.018446157	7113648.43758555	0	1	6	1	2	30	1	III	0.472583472728749	0.536058902740322	0.560427546499993	0.58339703082986	0.576725006102775
0	210682.837656034	7114044.10999688	0	1	6	0	0	27	1	III	0.538198828696718	0.555957973003408	0.566340029239081	0.58074736595233	0.574397265912407
0	210770.605426006	7113060.41066001	1	1	7	1	2	0	1	III	0.597574412822361	0.599914252757852	0.585263609886067	0.565188109875464	0.563231706619237
0	209794.640420729	7113934.41750974	1	1	2	1	5	7	1	III	0.574890553951115	0.560698270797581	0.547912061213935	0.553524315358725	0.553114950656084
0	209655.163007008	7114561.27293796	0	1	2	1	2	54	1	III	0.552181065083292	0.566476464271847	0.534773409367253	0.54619842767546	0.557627797124812
0	210175.65312794	7114926.74201727	0	1	1.7	1	1	26	1	III	0.587394654751394	0.555522978305444	0.537864327430082	0.544112622737237	0.558549225330256
0	216332.185089812	7109323.87570106	1	1	5	1	1	12	1	III	0.503581106662574	0.505834817886132	0.523689210409985	0.558962106704219	0.573260605336468
0	216921.585813792	7109589.48392325	0	1	1	1	4	13	1	III	0.511465787888603	0.545308232306787	0.53824543952993	0.554913312195444	0.578892827033898
0	216545.833333869	7110098.14539832	0	1	7	1	0	6	1	III	0.519793808461127	0.530082464218057	0.527753114701194	0.552140355110499	0.577450454235065
0	216385.78901672	7109854.28160836	0	1	3.5	1	0	6	1	III	0.53302848339148	0.525881707668304	0.524772077798083	0.551809847351826	0.576900780201203
0	216552.111982914	7110017.26851578	1	1	3.5	0	3	15	1	III	0.519283413887577	0.536443293093729	0.539286196231357	0.558104097843105	0.578715145588089
0	212381.541475786	7111870.22792014	0	1	2.7	1	1	6	1	III	0.469534844159557	0.580021142959146	0.635608196258425	0.631915152073413	0.61562058329601
0	216940.764348555	7109315.96458889	0	1	4.5	0	3	17	1	III	0.489742606879002	0.521069586276964	0.558966100212955	0.573569774627065	0.579223036766326
0	216641.132388303	7109274.36051797	1	1	7	1	0	10	1	III	0.487797975539601	0.531521052121757	0.570802420376033	0.577897548676287	0.581393301486452
0	217490.75792912	7109195.55383519	0	0	2.5	1	0	120	1	III	0.455814987420533	0.540949523447012	0.584799677134124	0.583468973637262	0.585263192651712
0	214507.363204932	7111560.77502596	0	0	2.5	1	0	48	1	III	0.526091217994631	0.566408246755789	0.587043106554702	0.616558432579279	0.629060149192485
0	215155.069966623	7111395.32965888	0	0	2.3	0	2	52	1	III	0.49803209304779	0.563350975510601	0.569912970067711	0.578419685362577	0.591774702071918
0	217409.651036132	7109073.22159772	1	1	5	1	7	21	1	III	0.518293678759255	0.519852846860348	0.569337725639655	0.57322597503654	0.577949523926081
0	211977.490249619	7112544.45694548	0	1	3	1	0	0	1	III	0.51676619052777	0.620100915431755	0.643064916135509	0.638538062572207	0.625702798366092
0	217664.101694124	7109677.71383261	0	0	1	0	0	15	1	III	0.584799170493137	0.550049602983903	0.592871993779972	0.590216189622166	0.585827589035249
0	217372.663718157	7109572.10911585	0	0	2	1	7	26	0	III	0.517543017865185	0.561506986618616	0.607885599134607	0.60040009021861	0.593618184329024
0	218324.609739359	7107983.83312631	1	1	4	1	3	22	1	III	0.520266592501907	0.570446878671569	0.579773306844479	0.589739412070662	0.606633096931557
0	217798.658389043	7108746.50560128	0	1	7	1	8	9	1	III	0.548689454795408	0.581752061844014	0.577736079692983	0.585504412651116	0.605316162109631
0	218575.911411468	7108641.74543512	1	1	4	1	3	0	1	III	0.520751893520468	0.574973046779552	0.589913249015943	0.59022229909887	0.609036505222903
0	217980.884400461	7108496.21016997	0	1	3	1	0	0	0	III	0.517074942588944	0.577450454234474	0.586713671685803	0.588322877883673	0.607630729675403
0	217675.604165265	7109215.01964876	0	1	1.6	1	8	23	1	III	0.603826195002249	0.574973046779552	0.593722701073181	0.59022229909887	0.606375515454399
0	217920.766080914	7108919.90762783	0	1	3	1	2	39	1	III	0.510673940181441	0.5196140408496	0.600400090216775	0.607612550257924	0.616187155247409
0	217673.096822359	7109102.38335741	1	1	1	1	1	16	1	III	0.51279461383865	0.561993300914201	0.620287299156026	0.614514529704756	0.608505547047434
0	218454.118574133	7108828.73489566	1	1	8	1	9	28	1	III	0.526857793329392	0.548212915660011	0.621366858482712	0.617477834224701	0.613508105277797
0	214570.597861664	7111130.55900899	0	0	1.5	0	0	99	1	III	0.518131285905536	0.523089587690272	0.566659212112214	0.60065478086407	0.610110163688102
0	215786.674605234	7110563.25544012	0	0	0.5	0	7	1	1	III	0.497104018925349	0.487148508428767	0.542729616164922	0.553880393507841	0.569152355194487
0	215600.671747234	7110507.36818157	0	0	1.3	0	1	0	1	III	0.528381764889121	0.498759955167617	0.546500265597621	0.55533343553638	0.569804668427508
0	218732.605624605	7108747.75914447	0	0	1.3	1	5	78	1	III	0.41924275457928	0.51621845364519	0.613992661236474	0.618836641311316	0.619287490844396
0	218286.551212348	7109498.08631767	0	0	5	1	0	0	0	III	0.428357407450359	0.519270420074852	0.614500343799621	0.616954326629037	0.61817711591798
0	218445.142525068	7109249.50775424	0	0	3	1	4	15	1	III	0.443613231183586	0.51966881751841	0.61453616619035	0.616321861743325	0.617477834224622
0	218211.500548672	7109705.03596799	0	0	3	1	0	42	1	III	0.423935770986793	0.589251726866914	0.617307007312293	0.609036505222667	0.600017488002453
0	217882.627652314	7109794.90314488	0	0	6	1	0	45	1	III	0.448081433784906	0.614455789327059	0.623687267297373	0.609971463680316	0.601088643073904
0	216967.404220987	7109209.17431876	1	0	1.5	1	2	119	1	III	0.439642980695146	0.552159577608697	0.586658120155233	0.585532784463644	0.586294710636295
0	212551.146008572	7111921.65041462	0	1	5	1	0	28	1	III	0.521890223027836	0.632319003343655	0.637800693511528	0.641417801381125	0.628161251544658
0	213106.259312592	7111490.35097498	0	1	1.5	1	1	0	0	III	0.616788744925683	0.611683428286816	0.638538062572521	0.639729559418789	0.632256627083261
0	212767.249770537	7112132.95878971	0	1	6	1	0	0	0	III	0.587517529725889	0.607179343701343	0.637289404868202	0.639893054963072	0.631981462241185
0	212685.733519077	7112202.72477067	0	1	1	1	0	0	0	III	0.589062213899238	0.609594583511636	0.637063980102889	0.64287829398698	0.632868289946449
0	213472.6892954	7112109.97298037	0	1	2	1	0	0	0	III	0.592067301273301	0.611003637313846	0.637039601801956	0.643293678758752	0.633143246173671
0	213468.913698629	7111478.03764578	0	1	5	1	0	30	1	III	0.555267930030308	0.592578858136736	0.634585320949696	0.643135845660928	0.631145775318737
0	213221.07991053	7112203.74345869	0	1	10	1	0	0	1	III	0.570847928525103	0.604524016380165	0.635804861784464	0.644082307815358	0.634184300900008
0	213338.595636353	7112047.59204152	0	1	8	1	0	5	1	III	0.560427546501252	0.597082734108122	0.635102510452255	0.644556879995543	0.633143246173434
0	213419.127562364	7111620.81348899	0	1	1	1	0	2	0	III	0.548199176787821	0.533053994179446	0.623209059237399	0.642998635769951	0.628854930400123
0	213462.353421014	7111570.41651413	0	1	2	1	4	16	1	III	0.532114624977599	0.520923167469221	0.622110068798904	0.643211841583365	0.62891238927783
0	213573.495032439	7111092.21687329	0	1	6	1	0	11	1	III	0.537241518493852	0.559287190436982	0.61912399530262	0.632818341255156	0.619391053915961
0	213055.877296558	7111219.9562366	0	1	1.3	0	2	10	1	III	0.424020707607781	0.578550904990059	0.620151519775412	0.627683401107782	0.615387380123985
0	213255.849865906	7111404.57903584	0	1	5	1	3	20	1	III	0.474422484636972	0.467511996627727	0.618073612450523	0.643293678761049	0.631546020507561
0	213319.199053405	7112288.66034435	0	1	1	1	0	32	1	III	0.491597145796275	0.501389741895985	0.622110068798037	0.64409631490673	0.631915152073194
0	216577.381775832	7109688.39870222	1	1	14	0	5	0	0	III	0.523289263248356	0.515972256659955	0.550941884516306	0.569497764110414	0.57721251249216
0	216378.033633802	7108857.57585189	1	1	4	1	0	7	0	III	0.50254195928715	0.516491234302214	0.546874701977269	0.568199932576136	0.576041638849259
0	216648.073495138	7109644.56329419	0	1	1	1	0	0	0	III	0.506716102361536	0.51456284522925	0.541103601453556	0.565961360929722	0.574931502342795
0	217078.423838697	7108853.38341626	1	1	10	1	0	12	1	III	0.523842096329804	0.512840926647503	0.540949523448857	0.565814554691998	0.575558543205675
0	216837.479937475	7108989.06161389	0	1	2	1	0	32	1	III	0.50732475519091	0.513538241386424	0.530271768569813	0.55995187163297	0.576396226883559
0	216264.823954636	7109672.75623187	0	1	3	1	0	9	0	III	0.506760358810518	0.509823024272417	0.530795574187969	0.560907363891628	0.574397265910934
0	216137.80977742	7108508.92433376	0	1	3.3	1	4	34	1	III	0.550419151781837	0.525649666785595	0.551366150379746	0.563494384288161	0.564437866212289
0	216416.740568951	7108655.2434593	0	1	4	1	1	0	1	III	0.442118749022869	0.553831011056413	0.551376074552987	0.569569826125882	0.569152355195675
0	217107.997326957	7108914.27909283	1	1	10	1	5	31	1	III	0.449492007495349	0.550167441368823	0.548515975475471	0.570721149444746	0.566849410533443
0	217115.370590577	7108434.85599426	1	1	2	1	2	0	1	III	0.526966392994149	0.548439025878805	0.550049602984432	0.569740802048418	0.569420576093215
0	217057.558231965	7108865.29738211	0	1	2.5	0	0	7	1	III	0.439264342188511	0.562308192252101	0.557619214058588	0.568642020225493	0.569027125838001
0	217501.612148125	7108178.74638161	1	1	8	1	0	14	1	III	0.580747365951946	0.58018195629144	0.569569826128963	0.566003680232088	0.573225975035259
0	217006.018236179	7108809.36967414	1	1	4	1	5	55	1	III	0.534723818301967	0.528987705707856	0.563444554806846	0.569392085075564	0.574762523173697
0	216120.981920525	7109277.15616246	0	1	6	1	10	35	1	III	0.418016493319861	0.484583884477295	0.526396930218496	0.555267930032037	0.567821979522843
0	216898.226786673	7108876.50498218	0	1	8	1	6	13	1	III	0.513757586479363	0.506845474244172	0.534145832061106	0.566340029239655	0.56991297006642
0	216701.60889658	7108520.60654258	0	1	3.3	1	0	31	1	III	0.498293995858359	0.518295288085848	0.540659129618643	0.569468587636983	0.569497764110281
0	216307.64365582	7108834.33005024	0	1	4	1	0	3	1	III	0.505605220794139	0.519309043884719	0.545308232305704	0.568754255771342	0.573718428613057
0	216581.025453553	7109430.03557977	0	1	3	1	2	1	1	III	0.492864519357631	0.52131828665721	0.55577701330032	0.569912970066377	0.576396226882745
0	216424.161887188	7109006.09321378	1	1	2	1	9	15	1	III	0.494498193264586	0.523842096329804	0.553524315357814	0.569760084151776	0.57414436340312
0	214503.849611573	7109526.56233808	0	0	1	0	3	134	1	III	0.461265534161909	0.489067301153712	0.507748186587914	0.540391445160391	0.564642488957683
0	214689.900068644	7109572.68051797	1	1	4	1	2	24	1	III	0.581945180891999	0.578148066995332	0.538313150405361	0.538313150407221	0.555919766426244
0	215497.83903259	7109413.26804882	0	1	3	1	4	35	1	III	0.47737222909955	0.553288459778258	0.520729780197121	0.530347168444322	0.554631590839704
0	215445.035089245	7109417.84118501	0	1	1	1	1	39	1	III	0.45904511213109	0.461519598962511	0.494279414415842	0.532322824003654	0.556753873825161
0	215401.542782748	7109674.46301639	0	1	1	0	0	0	0	III	0.514187097548823	0.468104243279202	0.49336297810114	0.534565985203051	0.557272851467234
0	215259.124515727	7109684.80873083	0	1	6	1	7	17	1	III	0.442884802819517	0.542352914809835	0.508582860231143	0.531809449195586	0.553133368491043
0	215516.35380679	7109259.14747436	0	1	2	1	4	0	0	III	0.564763963221155	0.555974483490671	0.523289263247555	0.537927031515935	0.55138051509909
0	215255.033616412	7109245.09041775	0	1	0.5	0	0	10	1	III	0.580087184903942	0.551823794842446	0.523240745066992	0.538687586783919	0.550888121126766
0	215544.1469754	7109480.76743278	0	1	1.5	1	4	23	1	III	0.487609595060503	0.47159563004758	0.517074942589782	0.549343943596459	0.561340928079337
0	216014.874967001	7109144.88315687	0	1	1	1	1	0	0	III	0.534780919551833	0.474639579651917	0.512669205664126	0.546874701977078	0.560489177702495
0	216374.262999529	7109647.40646977	0	1	2	0	0	9	1	III	0.503581106662097	0.48946151137354	0.501927793025545	0.542844772337122	0.56915235519416
0	216148.29423717	7109493.25193338	0	1	6	1	2	25	1	III	0.460647657512866	0.489397525787154	0.502142906188437	0.546292722225032	0.567821979522981
0	215819.723865967	7109429.98320423	0	1	3.5	1	2	9	0	III	0.454073667528364	0.485526397823538	0.506464898587133	0.540744006633228	0.569337725639852
0	215968.566921698	7109290.96121735	0	1	1	1	4	16	0	III	0.546874701977078	0.474635049698642	0.514866024255291	0.550114810467519	0.564790338278599
0	214493.319803452	7111189.1050332	0	0	1.3	1	3	78	1	III	0.460785359143381	0.526857793331193	0.55656713247329	0.592355847357905	0.600400090217779
0	214832.03922969	7111339.3094005	0	0	2	1	0	46	1	III	0.536727637052625	0.514086484909303	0.555391252041394	0.57152765989514	0.585314065217664
0	214328.021822741	7111447.15990563	0	1	2.5	1	3	10	0	III	0.585259795190042	0.542221784591591	0.577450454235686	0.612422168255181	0.624571561813997
0	213981.8180566	7111376.30120393	0	1	2	1	0	0	1	III	0.55657523870387	0.528381764888754	0.583397030830573	0.623722493648934	0.637324810026881
0	213593.28203686	7111792.99806902	0	1	7	1	6	40	1	III	0.572159200907192	0.550951451059839	0.598282217980174	0.633400321007251	0.643381893635019
0	214424.21781072	7111435.91329852	0	0	3.5	0	0	75	1	III	0.480794385076573	0.553666621447348	0.58539420366214	0.612713396550635	0.624450325965737
0	215838.477937244	7109889.27409668	0	0	7	1	5	21	1	III	0.445205450058498	0.497348159548951	0.5104833543268	0.552140355109848	0.56999433040657
0	215735.80197008	7109486.00433273	0	0	2.3	0	0	32	1	III	0.425592571496194	0.505558103323876	0.513739109035273	0.552864909171335	0.572538912292931
0	207959.924707921	7118294.20615276	1	1	8	1	7	0	0	III	0.532587885856902	0.534650593995805	0.553854048252276	0.560489177704698	0.557627797127008
0	208377.951305332	7117848.54921879	1	1	5	1	2	5	1	III	0.499631196261636	0.539574563503381	0.55624860525199	0.5611750185495	0.557627797125487
0	208020.551866002	7118284.98332404	1	1	4.8	1	5	8	1	III	0.493507117035791	0.539574563503381	0.557007074356098	0.561295390129145	0.558549225330188
0	208355.018958807	7118166.30617593	0	1	3	1	4	0	1	III	0.586049020290924	0.551362961530159	0.564642488957584	0.560907363889423	0.549765259026625
0	208004.815739473	7117551.25231943	0	1	2.3	1	4	65	1	III	0.589652091264592	0.569190531968772	0.570344388485406	0.562769174577551	0.550834238528641
0	208330.966296351	7118044.63899527	1	1	5	1	3	0	0	III	0.586425721644483	0.561294019223334	0.570360362529713	0.563964426517017	0.552457332610733
0	206132.378071086	7118593.93362587	0	0	1	1	0	0	0	III	0.532716572283848	0.569166779518012	0.541339933871949	0.565743237732627	0.572278320788129
0	206023.734082147	7118370.92039026	0	1	2	0	2	29	1	III	0.534565985202531	0.569277822971109	0.544678390026859	0.554547309875034	0.558966100215912
0	205454.397809181	7119010.3737686	1	1	8	1	2	23	0	III	0.519305765628494	0.536625325680784	0.550114810467032	0.533552527425459	0.543244600295746
0	206060.02210163	7117032.44894303	0	0	1	0	0	23	1	III	0.495118603112497	0.485818982124985	0.486892744900457	0.486898049712203	0.49676823616025
0	205771.499472072	7116876.02782797	0	0	2	0	2	20	1	III	0.51649123430412	0.485033810139176	0.486277282236581	0.486687421797955	0.497082948683859
0	208729.042091833	7120543.51545247	0	0	1.7	1	1	35	1	III	0.504802703857141	0.596287161112127	0.626585990190275	0.616035580635298	0.61486232280331
0	209404.285362409	7121445.72508796	0	0	0.5	0	1	85	1	III	0.468254446983579	0.51597225666025	0.611661612988731	0.627813279628693	0.632588744163457
0	207981.190156592	7117782.83638297	0	1	2.5	1	7	0	0	III	0.607912242413141	0.572690069675091	0.573401957750005	0.563953459262708	0.551243543623922
0	208558.255195068	7117048.75277031	0	0	1	1	1	0	0	III	0.614027261733705	0.62558418512364	0.565163373946391	0.564775645733794	0.550834238529442
0	208300.226603143	7116398.37691908	0	1	1.5	0	6	31	1	III	0.54894816875543	0.597336232661029	0.578106939793278	0.558112531899585	0.542428493500661
0	208119.340434674	7116645.69178353	0	1	2	0	0	12	1	III	0.569569826125464	0.608272343874972	0.577665627002716	0.561295390129089	0.543094277381112
0	207875.571802797	7117234.44824928	0	0	2	0	0	59	1	III	0.454239457843065	0.577050596476749	0.568925261498372	0.541698634624455	0.544210582972336
0	208161.321114078	7116923.45526003	1	1	6	1	6	43	1	III	0.562308192249255	0.551357567309819	0.570360362529713	0.541803032161084	0.543504953383789
0	207700.181072274	7116875.28859339	0	1	1.8	1	8	28	1	III	0.587926089765089	0.547391712664501	0.555127501489489	0.534232020376954	0.53631979227032
0	207853.618420626	7117122.07056882	0	1	2.5	1	7	3	1	III	0.573209196326989	0.59733623266216	0.582293212413999	0.555867195130363	0.548960357904504
0	207860.315435367	7117331.90255164	0	1	1	0	1	19	1	III	0.646719992160834	0.547275602817533	0.522801280021494	0.527827739716977	0.523361682892648
0	206734.902971089	7116987.39743203	0	1	3	0	2	0	1	III	0.493230789899763	0.512414246796779	0.506879895925187	0.513757586479717	0.507715046403755
0	206585.677349269	7117362.73525335	0	1	2	0	2	74	1	III	0.499241277575924	0.514369040727994	0.507145881653128	0.513987928629371	0.507715046404882
0	206969.884195246	7117529.03290036	0	1	4	1	5	0	0	III	0.556944489477245	0.511661350727491	0.518296897410327	0.504372179507518	0.509998321533963
0	206304.244571712	7117609.34460062	0	1	7	1	1	19	1	III	0.548138558864088	0.515106439590732	0.519114136695707	0.505133032797564	0.510711312291552
0	206292.419563165	7117264.49365455	0	1	3	1	7	68	1	III	0.465799301862534	0.500725269317862	0.509865671396073	0.503849595785471	0.50514453649511
0	207229.020565696	7117625.71763348	0	1	2.3	1	0	24	1	III	0.547940790653244	0.515106439590511	0.529136925935568	0.519982099534211	0.52639693021724
0	207744.492842535	7117420.71138707	0	1	2.7	1	0	22	1	III	0.527061402795732	0.5884386897082	0.518968522547415	0.530219316485117	0.524894595146814
0	207381.956925265	7117073.98603398	0	1	2	1	0	7	1	III	0.550253987312368	0.588951230049064	0.5118426382542	0.524812489747005	0.522421598434351
0	208355.562873233	7117391.31838018	1	1	4.5	1	3	7	1	III	0.554469168187774	0.600052833557764	0.592792272567754	0.5800050497051	0.564912974832337
0	208662.369003586	7117730.92361889	0	1	5.5	1	1	18	1	III	0.540982097388552	0.591243833302488	0.588253915309469	0.574272960424725	0.558549225330388
0	209405.514874395	7117446.28219535	0	0	1	0	3	0	1	III	0.535378456114786	0.608282983304783	0.624099314212739	0.595963776115922	0.585119843483637
0	209390.31994695	7117127.52980335	0	0	0.7	0	0	11	1	III	0.569497764111334	0.607179343698193	0.622071921825558	0.597336232661672	0.586171567439517
0	208636.893226126	7116429.30478404	1	1	2.5	0	4	3	1	III	0.585419952871772	0.62226480245599	0.586294710635667	0.575897186994511	0.558549225330462
0	208313.468459921	7116721.82872257	1	1	4.5	1	5	43	1	III	0.580200731755778	0.6277633905405	0.592464148996751	0.574478745460526	0.554725170137326
0	208286.601125853	7117519.01216584	0	0	2	0	0	42	1	III	0.483615428212884	0.588650554418467	0.55962371826228	0.54843902587994	0.545365810395938
0	207974.901476363	7117793.71562136	1	1	4.5	1	5	18	1	III	0.511543452740248	0.557627797126726	0.567419469358143	0.562977969646673	0.55403828620847
0	206961.862630673	7118208.08426263	0	1	2	1	7	15	1	III	0.49515798687933	0.500439643857847	0.529711842536977	0.536501407624282	0.5453744530674
0	207178.966322329	7118506.40083996	0	1	6	1	3	51	1	III	0.475659668447091	0.502608478067124	0.531420826911664	0.541831314564101	0.548107504843216
0	206890.51978047	7118889.07254702	0	1	3	1	4	8	0	III	0.47303816676311	0.530437350272082	0.523289263249438	0.545183807611356	0.553831875324316
0	207210.180693658	7118851.88076901	0	1	3.3	0	2	6	1	III	0.489815071225066	0.546128213404911	0.542786598204702	0.561993300914699	0.569420576095642
0	207802.917534303	7118912.32801731	1	1	4	1	2	0	1	III	0.516761779784473	0.532066315412537	0.553403019904246	0.561294019222867	0.570134997366065
0	208670.314915507	7118862.49983705	0	0	1	0	0	61	1	III	0.414372920990081	0.544089078902721	0.547558635472355	0.560334593057705	0.579059839248998
0	207750.840168534	7119536.76887588	0	0	2	0	0	32	1	III	0.515478670598697	0.515407204626767	0.57466828823006	0.562870740889137	0.577495843171713
0	208591.447286792	7119014.31199972	0	0	1.5	0	0	37	1	III	0.419350713489977	0.557372272014674	0.581059217453174	0.577041924000257	0.585513293744915
0	208311.550462376	7119148.55682302	0	0	1.3	0	0	100	1	III	0.523963391780528	0.570131719111454	0.558104097843119	0.574205219746971	0.591888844964211
0	208095.834200064	7119823.34616069	1	0	3.5	1	0	29	0	III	0.587604880328354	0.609924435615676	0.586542189120766	0.594863057136372	0.592792272567654
0	207682.751831105	7119059.82239851	0	1	3.5	1	4	11	1	III	0.511590749025505	0.588592886925903	0.587384760379292	0.580015748740188	0.582138299944176
0	207118.209304811	7119245.97290758	0	1	4	1	0	29	1	III	0.540023028850234	0.554238677024209	0.547682344914469	0.569193959236167	0.576695919037139
0	206527.072094209	7118570.32984946	0	1	2	1	5	5	1	III	0.52005550265209	0.525666475295885	0.522907972334272	0.537621438502884	0.567742049693599
0	206847.793906307	7118720.68589694	0	1	2	1	0	0	0	III	0.543508112426509	0.539574563502767	0.519545733928556	0.533996522425439	0.561295390129145
0	207164.601608157	7118657.16418618	0	1	3	1	0	85	1	III	0.619505137204954	0.515796214343204	0.523382663726839	0.526566028594682	0.546881824731874
0	205841.990795448	7117729.5216001	0	1	2	0	0	26	1	III	0.521777123212923	0.507826983929671	0.501669049263	0.50584906339644	0.503530442714404
0	205824.568289062	7117286.68019918	0	1	5	1	0	16	1	III	0.57041978836004	0.511671245098843	0.505842775104382	0.515314787625518	0.507689833640706
0	205960.699630121	7117641.93162628	0	1	2	1	3	16	1	III	0.545250833032434	0.517736256122682	0.503922373056616	0.510765641927859	0.505605220793049
0	206404.636386458	7117391.53889669	0	1	2	1	1	0	1	III	0.55358344316263	0.517074942591777	0.503581106663355	0.511809945106957	0.505510985852046
0	205980.919596942	7118120.62423812	0	1	9	1	0	0	0	III	0.50517739355412	0.51974189281635	0.505327165126731	0.513070851565144	0.505831301211787
0	205762.240378734	7118042.75804595	0	1	1.3	1	1	44	1	III	0.461379513144638	0.514961779116278	0.505851387977168	0.515106439591356	0.506606101989668
0	205700.845016666	7117773.4680793	0	1	1	1	0	21	1	III	0.597153186798447	0.498940706253562	0.510541915893609	0.519741892814435	0.514363646506189
0	205766.785029233	7117612.39622212	0	1	1.2	1	0	202	1	III	0.503313541411297	0.494739890096843	0.516491234301334	0.519723594188761	0.515972256659573
0	207370.50858187	7116998.00760234	0	1	6	1	2	18	0	III	0.590260148048667	0.562993347643806	0.514065325261624	0.514109849928274	0.517736256124388
0	206756.64082342	7116830.25751464	0	1	3	1	2	33	1	III	0.595613956451181	0.566424667836042	0.513897061348201	0.514669418334442	0.518293678759565
0	206890.586345086	7117196.68908051	0	1	3	1	5	0	0	III	0.596405535936097	0.566141307354861	0.514563739299088	0.514669418334442	0.519097506999765
0	206493.285793625	7116931.6646028	0	1	2.3	1	0	0	1	III	0.577003598213622	0.553969621655745	0.515341699122514	0.512177109718071	0.51787471771342
0	207390.065573385	7117131.11719747	0	1	3.3	0	3	74	1	III	0.568166315555421	0.551313489675033	0.515967458486037	0.511047601700221	0.516827464103771
0	206738.276059376	7117020.42332097	0	1	2.8	1	5	0	1	III	0.607671022415142	0.556172072888225	0.518456459045352	0.515043556689676	0.522400617599343
0	206980.524322852	7117638.20073267	0	1	2.5	0	3	0	1	III	0.523969888684827	0.523048877714055	0.520485103128759	0.506988883018893	0.514470517637121
0	206740.381851124	7117095.26711717	0	1	3	1	4	30	1	III	0.478451132774418	0.498488962650512	0.51974189281635	0.511139392853025	0.518295288087094
0	206748.847942909	7118173.89643964	0	1	2.3	1	6	42	1	III	0.446891501545187	0.49759858846674	0.515665233136575	0.518458724022018	0.518968522548243
0	206922.934719989	7118073.46970297	0	1	2.5	0	7	61	1	III	0.508204579353539	0.501298248767833	0.522371530533134	0.521912753581501	0.530313074589019
0	207017.765907828	7118140.04708454	0	1	4.5	1	3	105	1	III	0.505211085081078	0.510527789592534	0.521832525729691	0.522421598434032	0.53637331724545
0	206747.727993617	7118633.84240359	0	1	2.3	1	6	21	1	III	0.52507066726587	0.515106439589884	0.515589356422458	0.52595162391668	0.533644378183675
0	206665.740353629	7117873.46156722	0	1	4	1	10	35	1	III	0.546840488910558	0.520108699798885	0.510929107666494	0.527789473532944	0.532850503918722
0	207207.50043953	7119150.24839596	0	1	4	0	1	17	0	III	0.526284575461495	0.514023095369046	0.533633589744114	0.547275602818935	0.577897548675952
0	206429.230546479	7118824.44915187	0	1	2.7	1	0	25	1	III	0.518279016017826	0.496650964021375	0.546888947485789	0.555033326148934	0.583497107029446
0	206904.789432017	7119228.8856793	0	1	3	1	11	37	1	III	0.499640047549747	0.5108729600903	0.542696535588397	0.561656475068353	0.580747365951472
0	206141.764356358	7118909.56337258	1	1	5	1	3	25	1	III	0.516491234302158	0.522334486244753	0.536625325679941	0.556073606015157	0.573961019516294
0	206298.719315769	7118733.33711498	0	1	2.8	1	6	10	1	III	0.474575921894568	0.529103904963112	0.520391523837845	0.543791651726318	0.562557160855135
0	206639.819879038	7119493.3259378	0	0	0.5	0	0	240	1	III	0.485173374414651	0.526340067386718	0.592651844024945	0.620029926300489	0.608563601970485
0	205434.944863651	7118554.51956965	0	1	1.3	1	4	35	1	III	0.464251652360703	0.495660781859396	0.538825392723246	0.520026981829028	0.531707465648635
0	205827.095531361	7118073.18803942	0	1	1.4	0	4	117	1	III	0.550981402396512	0.556546270846933	0.542806029319738	0.530756950379647	0.535854458808702
0	205246.988455923	7118750.33971974	0	1	2	0	1	26	1	III	0.567860305309176	0.541793942450526	0.543381392954629	0.524094700814087	0.530600368976593
0	205253.988434598	7118101.94248464	0	1	1.8	1	0	48	1	III	0.469381347299342	0.53095740079935	0.536345779895971	0.512739926577256	0.522623419761421
0	205934.731074939	7117656.13761202	0	1	0.3	0	0	0	1	III	0.464400917292612	0.494200721383612	0.540825754402962	0.514137148857289	0.522799700498913
0	209550.962175338	7114334.03042126	0	0	3	1	0	10	1	III	0.479678690433299	0.529650390149622	0.546248853210281	0.546661078930137	0.548515975476185
0	209403.725513717	7114026.89256303	0	0	2	1	0	33	1	III	0.433983474969953	0.533305048942845	0.548742473125604	0.547983050345904	0.546661078928049
0	209952.412368506	7115551.88819783	0	0	2	1	2	10	1	III	0.437446385622775	0.526660501958427	0.551366150379291	0.559043467044635	0.56561249494658
0	209659.892258901	7113034.86356094	0	0	2.3	1	3	93	1	III	0.525231450794897	0.534951835871093	0.555372923612915	0.53918001055688	0.544991254805963
0	209836.219516439	7112918.37953737	1	1	4.5	1	3	15	1	III	0.518845796584132	0.534773409367241	0.556567132471462	0.539214551448578	0.544678390024693
0	209511.781682549	7113002.06175885	1	1	7.5	1	1	20	1	III	0.474926471710455	0.530581027270211	0.536352366208639	0.542498379945499	0.538313150406425
0	209704.897272235	7111129.11372607	0	0	1.3	0	3	69	1	III	0.403453096747591	0.423937767745216	0.493667215107978	0.521578967570416	0.543751060962215
0	211492.472487172	7109913.30046373	0	1	1.5	0	0	33	1	III	0.409690067171583	0.549764782191272	0.555267930030823	0.54991179704657	0.577897548678294
0	211373.253555972	7110373.42058922	0	1	3	0	0	38	1	III	0.556216835975618	0.550114810467393	0.552894949912794	0.57630279660182	0.595248252153865
0	211005.998659996	7109890.69666614	0	1	1	1	0	0	1	III	0.503068923949272	0.503068923949272	0.542143344880725	0.557884871958622	0.585504412651599
0	210420.717547337	7109459.54807824	1	1	5	1	4	6	0	III	0.519852340221906	0.563800215720239	0.550562262535053	0.586041539906817	0.597949743270142
0	211344.762918482	7109174.12158221	0	1	1	0	0	24	0	III	0.506856292486628	0.569228708745671	0.559570491314623	0.59833371639285	0.6058709621433
0	210837.89048408	7109747.99999346	0	1	2	1	0	29	1	III	0.499537661672129	0.569138497115059	0.559098362922591	0.598282217979212	0.605349779129727
0	211120.926871397	7109621.4125639	0	1	2	1	2	0	1	III	0.522798120974991	0.554486393928496	0.543943941592305	0.583439946174466	0.595011949539222
0	210353.7521859	7109815.57134278	0	1	2	0	0	41	1	III	0.445939868688546	0.485836923124452	0.520344853400856	0.561295390130087	0.577932387592227
0	211605.421358718	7109823.43853787	0	1	1	1	0	10	1	III	0.530271768572308	0.672887384891413	0.644556879997844	0.63313925266288	0.63931739330215
0	204809.848612202	7117350.14739122	0	0	1.5	0	21	0	1	IV	0.421524018050437	0.452650338410783	0.479128420354706	0.484859496355305	0.498217970133295
0	204391.237316282	7117483.86322566	1	0	3.5	1	4	0	1	IV	0.441008359195405	0.463380038739002	0.48129540681993	0.486168414353821	0.499312430619197
0	204158.857207308	7118135.60231592	0	0	3.5	1	2	0	1	IV	0.562525272369398	0.487685278059232	0.502623081205288	0.51347896456648	0.513909041878364
0	199421.300242992	7120938.24238296	0	0	0.666666666666667	0	3	3	1	IV	0.503530442715624	0.514637082813994	0.583650857209661	0.578392326832037	0.57766562700316
0	202344.386654265	7119569.77607342	0	0	0.5	0	4	15	1	IV	0.53990954160748	0.568925261495925	0.570274591442331	0.565247774124372	0.576096594333628
0	201274.733401349	7118489.75813942	0	0	1.5	0	3	8	1	IV	0.485112652180524	0.562476903200779	0.574271202087542	0.573569774627617	0.571406245231979
0	201798.795843987	7118825.72971466	0	0	1.5	1	5	20	1	IV	0.539993941785415	0.563010662793145	0.572449803352387	0.567093074322407	0.572449803352387
0	200798.978648001	7118952.06185846	0	0	1	0	1	20	1	IV	0.489441782237594	0.555881917476346	0.578069031238858	0.581059217452043	0.581147253513279
0	200449.331750501	7119581.61747178	0	0	1	0	5	20	1	IV	0.518965661527181	0.54603135585847	0.577250242233469	0.576635479926954	0.583505868905796
0	199921.920586826	7120026.58814924	0	0	2	1	3	30	1	IV	0.531529605387376	0.560427546502796	0.562526524067439	0.588173508643395	0.588140428064893
0	200057.950762663	7119906.53546302	0	0	0.5	0	7	13	1	IV	0.555850982664767	0.600375235080418	0.581752061843667	0.576900780201171	0.597216546535889
0	200958.045337966	7119125.57814787	0	0	1.2	0	3	15	1	IV	0.624292463064829	0.564828902483454	0.580181956292056	0.57386040687567	0.574397265910371
0	201686.011254855	7118869.64777969	0	0	0.666666666666667	0	5	40	1	IV	0.496436297895261	0.558224409818307	0.579337805509855	0.57382106781055	0.570426344872592
0	201606.340911053	7118411.79914959	0	0	0.666666666666667	0	4	13	1	IV	0.512494862083232	0.556342661380898	0.574425280094128	0.562880337238107	0.556255519390562
0	201238.237383325	7117794.35128113	0	0	3	0	6	15	1	IV	0.564061373472047	0.555267930031658	0.579773664473334	0.565245807170309	0.560489177704662
0	203032.879513433	7117631.88597936	0	0	1.5	1	10	0	1	IV	0.523738503458272	0.519915759563709	0.51897740364105	0.534457504746214	0.524010181427166
0	204212.099880308	7116880.19908166	0	0	1	0	3	0	1	IV	0.414240807296033	0.501225888728584	0.500249981881301	0.506280660629236	0.510949730872387
0	203917.599702517	7117450.28404761	0	0	0.333333333333333	0	1	0	1	IV	0.512817621231511	0.479588478804115	0.492295086384318	0.495068579911381	0.502771854400918
0	204132.89159788	7117444.74118478	1	0	2	0	2	0	1	IV	0.489165008067951	0.472434520720114	0.488720983266507	0.489797204731567	0.502771854400776
0	204343.335418513	7117254.631608	0	0	3	0	4	0	1	IV	0.473390340803589	0.472600460052726	0.486657172441622	0.488235816360754	0.500620126721958
0	204037.686493421	7117745.72323566	0	0	1	0	5	0	1	IV	0.440909743308468	0.49488869309079	0.499683871865604	0.50560522079454	0.509517490864539
0	204485.73864226	7117371.94124637	0	0	0.5	0	1	0	1	IV	0.456170752645714	0.503221511840366	0.502771854399775	0.509908556939111	0.510964572429292
0	203850.160852313	7117902.51856316	0	0	0.5	0	5	0	1	IV	0.565512657164618	0.522379636764462	0.52231746911995	0.525599896904621	0.522255808114723
0	210313.407322105	7138372.98505041	0	0	1	1	14	4	1	IV	0.670606791972637	0.692733585833712	0.680918753147191	0.663276791572591	0.655584335327615
0	210284.158837855	7142342.17695008	0	0	2	1	6	15	1	IV	0.562763422730235	0.70647817850083	0.698343813419283	0.69257581233956	0.682805508375865
0	203067.872891037	7117416.74721731	1	1	4	0	12	30	1	IV	0.495332643389619	0.477337002754238	0.516413986683223	0.507748186588453	0.512177109718807
0	202921.839258185	7116840.89512736	1	1	6	1	4	5	0	IV	0.473861753941921	0.477917328479324	0.516450941565161	0.511894881727203	0.515514910221419
0	203374.321379764	7117294.10380253	1	1	2	1	6	15	1	IV	0.39820834994318	0.482808679340362	0.515008062123818	0.513757586482416	0.516702950001427
0	203597.128330007	7116550.83580885	0	1	1.66666666666667	0	3	10	1	IV	0.510929107664234	0.478341698644948	0.511098206041332	0.501846671105003	0.510909438131928
0	203650.558783691	7117027.49133497	0	1	3	0	2	5	0	IV	0.512214601039566	0.481278657913181	0.510819613932828	0.501225888726501	0.510491013521763
0	202958.460501082	7116854.30808879	1	1	4	1	3	30	0	IV	0.505759924649348	0.477556794883199	0.519054234027466	0.513374835253605	0.515151977534239
0	203423.477118816	7116587.42023999	1	1	3.5	1	9	7	0	IV	0.437841236590484	0.482717588543253	0.511112540959337	0.514926820995476	0.515972256659779
0	203377.167644253	7116402.79591963	1	1	2	1	0	5	1	IV	0.431521952152049	0.482531875371774	0.510949730872662	0.513909041881932	0.515507817267717
0	203608.878537694	7117420.0358499	1	1	5	1	9	30	1	IV	0.423798054457679	0.493783324956572	0.507785201073732	0.520224988461138	0.519977569581186
0	204375.716696933	7116134.31353498	0	1	3	1	8	10	0	IV	0.483274415135568	0.50675669312442	0.496115177870917	0.494754940271584	0.495687186717187
0	203740.461583843	7116111.22496083	0	1	2.66666666666667	0	8	22	1	IV	0.51697137951832	0.514029979706915	0.492626875638953	0.495840907094922	0.493896722792994
0	203913.946012171	7115806.08629503	0	0	1	0	3	50	1	IV	0.520042240619618	0.513742625712826	0.494122028350051	0.493961617350049	0.493603497743615
0	203696.469263509	7115728.56844922	0	0	4	1	3	15	1	IV	0.573260605336566	0.533010900020303	0.509908795358563	0.505371510981459	0.498193949460968
0	203162.088189859	7115532.59632931	0	0	1.33333333333333	0	3	20	1	IV	0.422493040562697	0.508590340614397	0.51375758647844	0.506076395511698	0.497108876703457
0	201942.47232691	7116917.07090097	0	1	7	1	8	30	0	IV	0.454938769340415	0.495243787765621	0.51961404085194	0.530858695507778	0.53181976079939
0	202066.028169205	7117154.45128477	0	1	3	1	1	0	0	IV	0.555405557155465	0.506709873675456	0.524346649646603	0.530347168444138	0.534631103278776
0	202775.004937833	7116764.73555502	0	1	0.333333333333333	0	1	5	1	IV	0.468120038511112	0.501842290163519	0.525378406046607	0.531157851221055	0.533983647823351
0	202729.386783289	7117495.1157052	0	1	4	0	7	2	0	IV	0.550834238528884	0.506375074384419	0.536457002163516	0.533403337000591	0.536603212357966
0	202804.360794563	7116975.11893869	0	1	8	1	4	2	0	IV	0.292014420031881	0.495243787765621	0.543361574410796	0.539833545685097	0.536249190569113
0	202363.364913693	7117153.75156663	0	1	2	0	3	7	0	IV	0.483825474977794	0.524693787098306	0.553363621234962	0.543781429528892	0.539770245552029
0	202014.151698213	7117835.91316349	0	1	4	1	2	10	1	IV	0.482756584882857	0.527714073658622	0.553719013928947	0.544512331485137	0.539983808994641
0	202946.064489523	7117059.67294901	0	1	3	0	3	8	1	IV	0.420768886804031	0.494141459466158	0.531420826913527	0.536603212357359	0.53181976079931
0	202826.736760885	7117113.52005309	0	1	2.5	1	1	10	1	IV	0.49322697520204	0.488145917654901	0.520630478858848	0.53220784664303	0.530371069908245
0	202386.666920861	7117186.97921211	0	1	2.5	0	3	15	1	IV	0.593943655490688	0.577558040616573	0.555146276950215	0.541812121868091	0.544678390026151
0	201647.765881786	7117783.44941383	1	1	4	1	3	20	0	IV	0.573260605336128	0.573260605334572	0.55178749561402	0.545067846775463	0.542665898799786
0	202085.975003852	7117268.94611054	0	1	8	1	4	0	0	IV	0.608900457621109	0.579636126756571	0.554725170136245	0.548125743866855	0.54687470197689
0	202526.364434425	7118051.8373037	0	1	2	1	4	4	0	IV	0.506760358811182	0.559263765811271	0.556249409913665	0.55634266138166	0.545510411262653
0	203111.13459778	7117664.37655001	0	1	2.5	0	5	7	1	IV	0.472293585537255	0.489257007837107	0.535697340965922	0.540837526318669	0.527789473533499
0	202643.308142871	7116946.00289937	0	1	3.5	1	1	0	0	IV	0.472076296805486	0.491843998431882	0.533532232046615	0.540854513645103	0.527431607246569
0	203248.485321132	7117228.68890712	0	1	1	1	2	0	0	IV	0.472076296805486	0.494338810442576	0.532019436359375	0.540350794792568	0.52685779333172
0	202891.276369445	7117105.9775328	0	1	4.5	1	3	50	0	IV	0.506277829408643	0.490631535651318	0.51766198873459	0.534685581922649	0.527210593224821
0	202890.105237452	7117068.2708883	0	1	3.5	0	2	0	1	IV	0.477845430374889	0.48997837304824	0.518395483494558	0.535806685685827	0.525939822197946
0	203130.046872636	7117899.55406285	0	1	8	1	7	7	0	IV	0.441180974244811	0.515284806486689	0.553688645362876	0.539254873990809	0.532241791486955
0	202442.220340159	7117584.01574846	0	1	4	1	1	0	1	IV	0.498759955164387	0.528043329715675	0.553450226784504	0.53805315494544	0.53181976079931
0	202917.149587402	7117053.69667386	0	1	2	0	4	0	1	IV	0.450142815708898	0.489898681640148	0.548140764236982	0.543150663376046	0.535364985466253
0	203374.985139001	7117549.67642641	0	0	0.5	0	1	0	1	IV	0.47988888621407	0.497687101364536	0.510643303396944	0.529050230979844	0.522014379501404
0	202602.710421935	7116338.32746261	1	0	5	0	5	0	1	IV	0.533983647823479	0.511098206041332	0.508236974477804	0.511642515660428	0.512893229722381
0	202018.224878045	7115832.97540876	0	0	2	0	4	20	1	IV	0.515043556690476	0.510271430017454	0.502376616001848	0.513419985771154	0.522400617599749
0	201280.680251738	7116543.15098838	0	1	2	0	9	0	1	IV	0.477150991558529	0.480937078594737	0.510994076729845	0.516473054885708	0.523607790469403
0	201242.051674422	7116073.3763667	1	1	2.33333333333333	1	3	20	1	IV	0.468254446983134	0.489632815121219	0.516377031803649	0.51063275337214	0.528203308581943
0	199894.464653073	7116237.35033217	0	1	8	0	9	15	0	IV	0.529920130968313	0.514983534812829	0.530372798442611	0.516425043344854	0.53180944919638
0	200632.664552281	7115127.18431193	0	0	1	0	3	0	1	IV	0.625020086765119	0.531758457422401	0.496115177871994	0.518965661524648	0.540728688240879
0	200131.209099932	7116397.48068466	0	0	1	0	13	0	1	IV	0.541433036328488	0.566237181424571	0.53079968691048	0.535217761992525	0.544089078904305
0	195883.19902043	7117202.71300301	0	0	2	1	4	0	1	IV	0.528817832469713	0.597096949815522	0.622190892696381	0.626843512056736	0.625880420207294
0	200405.6994866	7115253.34184272	0	0	3	0	2	9	1	IV	0.469302654265262	0.495940178631585	0.523382663726847	0.530686229466241	0.538965284824399
0	200004.844554612	7115131.5536561	0	0	2.5	0	8	20	1	IV	0.405101150275245	0.521569788456543	0.532813191413257	0.555974483490218	0.555974483492056
0	201889.401324667	7115089.39140113	0	0	0.75	0	6	30	1	IV	0.471058815717745	0.479916065931143	0.533108383418376	0.527099430557567	0.533403337002707
0	201244.172922449	7114747.67057143	0	0	2.66666666666667	1	7	10	1	IV	0.506280422210359	0.533894240856282	0.54074400663407	0.547533988953099	0.551507234572836
0	201756.783332171	7115027.32304164	0	0	0.75	0	22	25	1	IV	0.538742482661681	0.474537655711896	0.506550431251376	0.52135020494453	0.529686778783868
0	201572.829482829	7114497.08667147	0	0	1	1	3	55	1	IV	0.527805745601616	0.532087683676951	0.530600368976412	0.533894240856282	0.528203308581772
0	202227.842834985	7113269.60603227	0	0	1	0	2	30	0	IV	0.554000735280435	0.574151128531587	0.605895280837432	0.583498001099197	0.565439164637028
0	201328.73711312	7112970.57638771	0	0	4	0	5	20	0	IV	0.492230176926042	0.606004625560107	0.608926117420717	0.601590752601832	0.606831848621637
0	201271.815851299	7112403.96235519	0	0	1	0	7	50	1	IV	0.418926686048668	0.590837538242919	0.610667943954641	0.608926117420929	0.613449990749314
0	201378.201355714	7116021.05407157	0	0	2.5	0	6	20	1	IV	0.510271430016205	0.502536892890237	0.502182006837456	0.51492905616725	0.523926079273243
0	201994.469689921	7116513.51432555	0	0	1	1	6	40	0	IV	0.522798120975488	0.499909698961812	0.5109497308726	0.519097506998861	0.52784973382847
0	201604.157799426	7117065.95577206	0	0	1	0	2	10	1	IV	0.498073875905275	0.526492655277677	0.517715066671195	0.524346649647177	0.536214739083911
0	201653.581863042	7116605.92573453	0	0	1.5	0	5	50	1	IV	0.499239832162327	0.519517123699308	0.518713533878645	0.533010900018781	0.534740328788406
0	201904.5057524	7115215.5672386	0	0	1	0	4	240	1	IV	0.527535855770183	0.540744006634408	0.528987705706296	0.519977569579959	0.522421598434496
0	202686.184706556	7115231.74137301	0	0	1	0	4	50	1	IV	0.469303667546785	0.528610706328374	0.52226597070707	0.522547394037259	0.519982099534409
0	203033.918025102	7114031.35879235	0	0	3	0	3	20	1	IV	0.429232686757173	0.49247723817848	0.478839531540806	0.505282759666795	0.536977648735873
0	203426.322708331	7113916.06219635	0	0	1	0	5	14	1	IV	0.464575752616319	0.522885978221427	0.483142852783008	0.506550431250642	0.541796505449457
0	190545.676057139	7109774.95395072	0	0	3	1	7	23	1	IV	0.514291360971936	0.658826500176932	0.671841442583596	0.673337519168977	0.670335352421125
0	189621.473202834	7108021.34756002	0	0	5	0	3	10	1	IV	0.667801976203485	0.65724954009037	0.669553220272736	0.672954857349794	0.669608116149683
0	190981.589461524	7107331.14342728	1	1	2.5	1	10	17	1	IV	0.652134478092198	0.674832999705143	0.672954857349794	0.672954857349806	0.673516273498104
0	190643.387178771	7105326.76819333	0	1	8	1	2	10	1	IV	0.530048400165165	0.576159298421631	0.632740437984969	0.652134478092423	0.657564103603404
0	190752.155369585	7105665.04872572	0	1	1	0	3	15	1	IV	0.409512221812924	0.58226799964986	0.622760891913386	0.644054889679209	0.653830885886885
0	192323.183861094	7106869.40736509	0	0	3.5	0	14	23	1	IV	0.588291794062158	0.67880380153629	0.685785710811292	0.682678759097655	0.68227559328057
0	196332.844696969	7102004.95211012	0	0	2.66666666666667	0	3	17	1	IV	0.460560441018103	0.567941963672001	0.552476048470591	0.549068808556645	0.558211743831635
0	200254.807282178	7101912.35473201	0	0	1	0	3	0	1	IV	0.617656648158932	0.621480375527792	0.63961601257333	0.638968735933129	0.628853410482091
0	200371.232347758	7103047.3395971	0	0	2.5	0	3	15	1	IV	0.622182190415495	0.676657438278666	0.661030590534182	0.651717692613204	0.655620813370201
0	190345.434941782	7097717.75976696	0	0	1	0	6	13	1	IV	0.594760775567668	0.625692188738627	0.627934038638481	0.614209711551838	0.616977632045463
0	193520.56196251	7097077.62034326	0	0	2	0	7	100	1	IV	0.595963776110699	0.557800292967865	0.56549516320176	0.584273397922357	0.619294822215614
0	194560.142875986	7097290.10106321	0	0	2.5	0	4	20	1	IV	0.581752061843696	0.642171859741299	0.667256563901543	0.654480993748597	0.647648453712298
0	202021.355065022	7098088.11479692	0	0	2	0	6	30	1	IV	0.579093337058256	0.545877099037116	0.582411676645779	0.612151443958358	0.648213267326545
0	200596.830308085	7098635.94075082	0	0	2	1	3	30	1	IV	0.527789473534705	0.613809376955558	0.64740657806163	0.666679084302553	0.664558172225497
0	199763.494429229	7103153.10818653	0	0	1.5	1	2	17	1	IV	0.538334906101554	0.675025105476909	0.669028341770455	0.660564482211466	0.661765724420552
0	201001.517068421	7109667.97609725	0	0	0.5	0	3	0	1	IV	0.348006278276044	0.520585358144012	0.652745723724875	0.668458938598893	0.660564482212162
0	199351.680594606	7111108.19379873	0	0	0.5	0	2	20	1	IV	0.431811213493818	0.566064327955136	0.602526277304517	0.63544273376494	0.644556879997066
0	199574.959515376	7110533.79475592	0	0	0.5	0	4	11	1	IV	0.497198104857988	0.576849758624836	0.652134478092699	0.648213267326081	0.655179798602898
0	194817.979784206	7122177.13781937	0	0	1	0	5	10	1	IV	0.615102171897128	0.590082466603538	0.620029926300102	0.637063980101704	0.652745723722686
0	189553.926016934	7122060.78429467	0	0	3	1	2	0	1	IV	0.5560140013701	0.59578886628135	0.643580794334358	0.648699045181286	0.647241681814208
0	190069.138480766	7122419.40090906	0	0	1	0	6	13	1	IV	0.566668331623525	0.612874776125134	0.651673972606684	0.64933103322943	0.647964537143578
0	190570.292500228	7120646.59265512	0	0	1	0	6	15	1	IV	0.478111416101765	0.614345371723663	0.652134478091993	0.64989924431064	0.656902492046165
0	191973.791553054	7121707.65568328	0	0	1	1	0	0	1	IV	0.628476828336036	0.672308504581568	0.679635286331149	0.663094222545642	0.660351246595063
0	194102.50162618	7116355.57894737	0	0	2	0	4	0	1	IV	0.492196083069674	0.568343222143417	0.612360835075198	0.640008985996262	0.647426009178375
1	207859.882020872	7132158.96536554	0	0	2	0	0	0	1	I	0.664196789265023	0.72670590877518	0.735683977604385	0.737325310707112	0.72625911235723
1	205354.609695656	7131926.53482083	0	1	3.5	1	0	20	1	I	0.490987896917205	0.513520926236901	0.650933235884181	0.687072157859913	0.697362005710493
1	205099.276284665	7132290.35785696	0	0	1	0	0	15	1	I	0.381543099883163	0.521996736526197	0.590740680694301	0.66329401731514	0.681760311127532
1	204307.100904426	7132680.96765567	0	0	0.666666666666667	0	0	15	1	I	0.64575117826086	0.616759061812025	0.628215044737318	0.649114012717754	0.66282236576148
1	204484.779797245	7132038.38121877	0	0	0.666666666666667	0	14	40	1	I	0.577397227288047	0.569777250290716	0.58791193366056	0.639694511890566	0.661255478859084
1	204646.722913131	7132340.6812247	0	0	0.666666666666667	0	5	86	1	I	0.552636325361091	0.584692060947476	0.606595635414644	0.626251399517211	0.653632402420055
1	190533.258036831	7141220.54756023	0	1	2	1	7	0	1	I	0.574162572620321	0.608342200516444	0.616408735512755	0.623604923486392	0.635911673306244
1	191502.681625867	7141069.94344835	0	1	3	0	0	0	1	I	0.506618082522104	0.612333893775572	0.613417208196235	0.629080593587239	0.64212769269946
1	192053.158675296	7140917.17545841	0	1	1.66666666666667	1	5	0	1	I	0.599251896142493	0.568719476460798	0.573705911636652	0.611282885075271	0.635877072809449
1	192926.519700704	7141311.3004672	0	1	2	1	6	14	1	I	0.507533252241679	0.521085143089246	0.605476677417926	0.631718069314928	0.639594107865923
1	193456.967746062	7141693.11924027	0	1	2	1	4	5	1	I	0.44950886070803	0.592679798603916	0.632288217542314	0.644341468810374	0.648292779922314
1	192733.404620863	7138247.29852883	0	0	0	1	1	30	1	I	0.535491943359393	0.656350672245146	0.657711565494502	0.658393204211854	0.65703970193908
1	190204.297752352	7140872.87231431	0	1	3.5	0	7	0	1	I	0.433936357498006	0.632992416620679	0.63343399763099	0.629068851470931	0.635700047016645
1	190655.586470494	7141474.8163989	1	1	1.25	0	5	20	1	I	0.499681711194608	0.602996081113952	0.619303822518024	0.618704199790252	0.631355375050186
1	190316.140582237	7140917.86822722	0	1	2	0	0	0	0	I	0.583404898644646	0.600779175758598	0.611776381731034	0.618646979332347	0.630237579346338
1	198256.444450524	7123368.37845772	0	1	4.5	0	0	10	1	I	0.585492849351232	0.56277561187953	0.569861233237045	0.579401612282236	0.597802698611698
1	198466.455087416	7124577.32475078	0	0	0.5	1	0	0	1	I	0.518321394921839	0.504943907260745	0.575681149959549	0.586913585662885	0.598456174134636
1	198525.074517624	7123908.69944429	0	1	0.5	0	2	0	1	I	0.518158376216956	0.550032764673722	0.572274953126757	0.582028955220646	0.59616166353228
1	197400.818874536	7124576.67199079	0	0	1	1	0	20	1	I	0.428884714842544	0.494662865997125	0.567153275013069	0.588733911512454	0.600552856922705
1	198326.983148104	7124196.82581539	0	1	1	1	5	15	1	I	0.469379723071972	0.549592584372017	0.575540989637728	0.580825328826242	0.594600230456805
1	198552.196772562	7124266.31493955	0	1	1	0	0	0	1	I	0.468017309903815	0.51280415058199	0.575681626796432	0.582814455032011	0.595532566308853
1	196897.519277826	7123555.02332376	0	0	2	0	3	0	1	I	0.430929183959086	0.56427738070461	0.57900342345263	0.598805963993187	0.610973864793334
1	196840.881269621	7124900.25516943	0	0	1	1	9	0	1	I	0.346732795237963	0.555732905865761	0.585963577032034	0.605714321134726	0.615873336792067
1	197320.947118623	7123870.6352921	0	0	1	0	4	20	1	I	0.402312517167939	0.588256061075916	0.595782220363541	0.596520185471418	0.60887548327414
1	197672.855334118	7124968.92018037	0	0	1	0	2	0	1	I	0.468570739027757	0.543643981216917	0.562153160571944	0.589465677738386	0.600820899009738
1	198030.968807226	7126087.02086728	0	0	8	0	2	50	1	I	0.407589048148935	0.552725851535562	0.597676604985677	0.625892996788325	0.633706212044056
1	197617.439696824	7126363.07729901	0	0	11	1	1	30	1	I	0.499815508722804	0.554796099662433	0.582125931978702	0.611726999282538	0.625180602073559
1	196604.095732382	7128362.85344662	0	0	3	1	1	60	1	I	0.492525696754371	0.597164630888968	0.601453244686127	0.593267679214562	0.597673833370781
1	197442.469393607	7129297.72343542	0	0	6	0	2	0	1	I	0.397242441772934	0.502928733825182	0.55327165126799	0.601054966449396	0.612025558949512
1	198051.785962604	7128717.36200156	0	0	2	0	0	50	1	I	0.516504049300847	0.542756915090848	0.57900488376766	0.600971579551418	0.622754096986346
1	197451.893376322	7129257.60237323	0	0	3	1	0	0	1	I	0.504518270492731	0.488212004304227	0.555606186389147	0.602413445710385	0.612766027449778
1	197402.270040642	7127372.70034772	0	0	3	1	10	20	1	I	0.445424526928239	0.514285922047532	0.598881363868802	0.609040647745926	0.620202481745681
1	196445.999987988	7128788.43177993	0	0	4.5	0	7	30	1	I	0.484610468149273	0.499811470508716	0.573204994201412	0.605233907699483	0.605169296266325
1	197360.91735344	7128127.28261299	1	0	3	1	0	16	1	I	0.398256480694037	0.524389743804785	0.549177050589508	0.596655517815549	0.610786497592663
1	197955.757412713	7124455.10208012	0	0	2.5	1	4	20	1	I	0.538711071013395	0.561605542897332	0.565578937530753	0.591300666332642	0.60595965385509
1	197731.597858699	7126291.80930202	0	0	4	0	6	30	1	I	0.433014750479269	0.559853971003117	0.58344513177859	0.609755367039223	0.62626260519013
1	198698.975442432	7125437.91408402	0	0	5	0	3	0	1	I	0.471348464488909	0.616422712802148	0.625618249177824	0.618210673333052	0.622694134712181
1	192304.982004168	7132895.04899935	1	0	2	1	0	50	1	I	0.485442489385646	0.60220825672229	0.626477360725014	0.640524268150523	0.64637088775697
1	191667.468617434	7133695.55424058	0	0	2.5	1	6	12	1	I	0.535739928484101	0.628478169440693	0.63968527317067	0.640534996984459	0.640261054039248
1	190782.584441494	7133030.53226395	0	0	2	1	3	50	1	I	0.509472727773813	0.616748452186867	0.637688219546801	0.634941458701992	0.637230694293714
1	190727.133986838	7133132.60666998	1	0	4	1	1	7	1	I	0.431001514196819	0.625626087189663	0.629054576157465	0.622289031745003	0.631421566007891
1	191702.637845473	7132449.24021547	1	0	1	1	0	18	1	I	0.520996034145584	0.624637335538495	0.63417974114399	0.642010062933395	0.646884381771098
1	193079.712678473	7133540.89579359	0	0	0.666666666666667	1	2	5	1	I	0.54524257779082	0.660234481096216	0.656731635332099	0.652892500162155	0.655429273843759
1	194012.187867237	7133286.07063379	0	0	0.25	1	5	30	1	I	0.549752116204009	0.650780320167542	0.651959836483068	0.655048102140752	0.660724908113715
1	193325.699486442	7133280.64679645	0	0	1	0	4	30	1	I	0.396518960595161	0.630996972322204	0.64798122644593	0.655788153409611	0.662680685519753
1	194472.629011394	7132168.39999336	0	0	2	0	0	35	1	I	0.400766253469329	0.643061310052614	0.651797890663572	0.663963258266537	0.664086878299408
1	194824.178322725	7133302.65162268	0	0	1	0	7	30	1	I	0.576335102319336	0.654927283525221	0.662625819444314	0.659538984298769	0.660998612642438
1	194809.317581976	7134185.3197138	0	0	4	0	4	30	1	I	0.491263002158571	0.60755950212526	0.658506810665167	0.661809742450438	0.663456261158071
1	194731.814366788	7134663.82762364	1	1	3.5	0	3	20	1	I	0.50140649080258	0.649112522601877	0.657021582126873	0.664667934179705	0.663106024265231
1	194778.353363849	7134995.48279607	0	0	2	1	3	30	1	I	0.44691903889194	0.665953636169506	0.662804543971684	0.663937985897515	0.660951077938402
1	195327.066471284	7134198.43831604	0	0	2.5	1	3	60	1	I	0.558484792709308	0.660029172897229	0.660579264163029	0.658953785896186	0.660944461822445
1	192689.529315989	7133819.92944536	1	0	4	0	0	95	1	I	0.54142922162804	0.656713783741059	0.660797715187144	0.651563584804495	0.654605209827541
1	192858.862976193	7133831.50016016	0	0	7	1	0	15	1	I	0.586908876895926	0.629800796509788	0.658073961735374	0.647279381752517	0.654354453086727
1	192637.258522656	7133527.62420936	0	0	1.5	1	0	30	1	I	0.50052480399587	0.545426577329625	0.629421383142478	0.646499037742329	0.652736783026441
1	191288.627790675	7134044.70503502	0	0	2	1	10	54	1	I	0.560830235482076	0.651118367910417	0.651733815669943	0.649619102478048	0.650692105292746
1	190508.049227303	7138002.08152014	1	0	4.33333333333333	1	7	20	1	I	0.489038169385074	0.629014432429602	0.643715620041599	0.646475136280154	0.647203981876012
1	190344.40095377	7136869.02820964	0	0	1	1	1	6	1	I	0.470074221491157	0.610375553368999	0.633287072180738	0.6475022733213	0.648250937462087
1	191935.567772189	7138291.2515113	0	1	1.5	0	5	0	1	I	0.561277389525883	0.642802894115282	0.652081936597436	0.654232382774742	0.652800321577533
1	190553.82816943	7138545.97758029	1	1	0.5	1	6	2	1	I	0.590931713581627	0.653717219829837	0.650464057922317	0.64826202392581	0.649078488349882
1	191064.786925631	7140050.07765906	1	1	8	0	1	0	1	I	0.612935125826707	0.640052288770588	0.646059721707895	0.648483514786029	0.647796571254963
1	190264.953290641	7140281.3652462	0	1	3	1	6	10	1	I	0.520864784722981	0.659656465053627	0.648589611053066	0.645318746566259	0.645656853914889
1	190689.680305138	7138588.81544711	0	1	2.66666666666667	0	1	10	1	I	0.553655803203158	0.653004169464233	0.652732491493112	0.651860415936109	0.647817730903609
1	198603.314368771	7131693.21846526	0	0	5	0	6	50	1	I	0.531481027603	0.669865012168508	0.668947517872129	0.66964367032058	0.664518296718444
1	198127.741718965	7132218.69824667	0	0	4	0	7	60	1	I	0.451080113649412	0.502746105193599	0.630172699689109	0.655916094779966	0.660699069499788
1	197688.935232548	7132943.45772068	0	0	3	0	5	30	1	I	0.454225212334846	0.537679374216934	0.651014804839527	0.666706591843825	0.664029121398877
1	197539.185275629	7132396.22701369	0	0	1	0	4	16	1	I	0.488208338618309	0.609712034465305	0.623169392347611	0.651977688074053	0.658074080943889
1	197414.273959989	7133188.02370959	0	0	6	0	4	50	1	I	0.393415734171945	0.51923182606604	0.646149247885466	0.654272466898401	0.660986661911118
1	196955.429024808	7133022.51222209	0	0	3	0	2	6	1	I	0.534015536306548	0.57006427645696	0.638697564601292	0.651357412337653	0.660157799720761
1	197269.011262476	7133890.62229942	0	0	9	1	4	0	1	I	0.570319980382348	0.652594000101289	0.653329372405956	0.652786433696324	0.663831770420789
1	197872.503813842	7133747.91694131	1	0	6	0	2	50	1	I	0.55662649869909	0.644543647766432	0.656226933002643	0.65947824716542	0.664057105779288
1	197972.794849437	7134497.92977999	0	0	8	0	0	60	1	I	0.502155870198985	0.626786053181541	0.657549440861172	0.665892630815316	0.666853666305548
1	197274.224369043	7137020.94567733	0	0	4	0	7	30	1	I	0.597932934761152	0.572089552877092	0.575349122286014	0.602792441843267	0.635333418846884
1	196670.113458963	7130155.96322937	0	0	1.66666666666667	1	2	0	1	I	0.531337976455641	0.574721455572655	0.600263595580462	0.607956528663323	0.62687689065939
1	195067.068481911	7135408.90842345	0	0	11	1	6	10	1	I	0.544309943915421	0.642912745475645	0.659731388092119	0.657505482435289	0.658031433820965
1	195903.750845855	7134230.38160409	0	0	3	0	6	60	1	I	0.460528969763777	0.642442137002067	0.655791759490984	0.660865366458845	0.661053121090317
1	195349.808844505	7129436.53590483	0	0	2	0	3	30	1	I	0.52154362201454	0.646454930304189	0.657519817352178	0.647760540246752	0.633426129818277
1	195624.23355847	7129855.86628058	0	0	1.66666666666667	0	0	50	1	I	0.506914079187504	0.602709650994286	0.649049818515899	0.651005506514795	0.645776808261701
1	196363.423234174	7130318.50283648	0	0	0	0	0	16	1	I	0.419206723571059	0.550082594153351	0.606736570597022	0.610432147979931	0.628996193408687
1	196531.73367817	7133589.2403183	0	0	0	0	2	50	1	I	0.414797425268482	0.585806906222952	0.656966388225604	0.657892405986903	0.657582998275794
1	200019.921004279	7129870.30619406	0	0	1	1	2	60	1	I	0.716572761535546	0.680919378995874	0.675056785345003	0.672628402710024	0.673438638449236
1	203697.758321337	7132604.26082366	0	1	2	1	2	0	1	I	0.618411004543816	0.646373391151429	0.643735498189111	0.626980662345699	0.647854685783505
1	204206.566595705	7133027.54613775	0	1	7	1	1	2	1	I	0.624635815619718	0.649634093045976	0.643327981234272	0.62883663177471	0.648238718510801
1	203648.733259631	7133195.40239855	0	0	1	1	0	5	1	I	0.565136969091323	0.608803033825267	0.641805827618252	0.643568217758247	0.658798754215057
1	203699.772840662	7133250.71167942	0	0	1.66666666666667	0	0	50	1	I	0.394357711079133	0.505302608011586	0.598955392838101	0.651205360888543	0.665826916695907
1	204160.535635244	7134637.03770384	0	0	1.66666666666667	0	6	10	1	I	0.534071326256768	0.6075011193755	0.624115645884941	0.660309195519229	0.667053937911027
1	203922.209661167	7133882.56397921	0	0	1.5	0	0	30	1	I	0.591733753680331	0.602414071558467	0.621860861776978	0.669621884822139	0.671054005622309
1	204159.653204825	7133856.51108832	0	0	1	0	5	30	1	I	0.564916372300021	0.529265999793657	0.582236707215861	0.636019527909651	0.6656938195224
1	202632.968405316	7133608.79381095	0	0	0.666666666666667	0	3	35	1	I	0.643619120121595	0.667553782461004	0.631926000117876	0.638788223266503	0.651124238965323
1	202231.266660728	7135029.06215477	0	0	1.33333333333333	0	7	20	1	I	0.404158189894203	0.450578242541246	0.572698473929641	0.634113520380799	0.652831763029034
1	202670.50154338	7136107.21019928	0	0	1	0	4	55	1	I	0.352221474051738	0.674617588518132	0.677361816167738	0.667512893676542	0.669411361217972
1	202257.832898647	7135583.78848455	0	0	1.33333333333333	0	6	30	1	I	0.467991486192444	0.453432142734758	0.562754333018646	0.633502185343757	0.65271550416972
1	202515.79842855	7134683.85423597	0	0	1	0	0	11	1	I	0.510378003121473	0.532530844212674	0.552545011044866	0.631672739982488	0.643421232702319
1	201262.016687835	7133351.16907381	0	0	0.5	0	0	6	1	I	0.568041443827703	0.640091538425858	0.660590052604147	0.676470816135765	0.681149899959244
1	202370.348576665	7135152.09428584	0	0	1	1	1	22	1	I	0.545548856259778	0.564706444741764	0.556637644769578	0.627821266652616	0.643397867678653
1	202302.529816717	7134965.11526497	0	0	1	0	3	30	1	I	0.463105231523769	0.532625675201539	0.539322495460855	0.630579739809177	0.6477741003037
1	201704.56088073	7135486.8527209	0	0	0.666666666666667	1	3	8	1	I	0.610861897470794	0.525085985660443	0.534733176231319	0.631361812353181	0.652439504861455
1	201980.214417176	7134988.09736375	0	0	1.33333333333333	0	0	30	1	I	0.475211158393326	0.615268439054421	0.621267288923136	0.619124770163089	0.639733254909554
1	201179.167302491	7134744.50808369	0	0	2.5	0	4	32	1	I	0.435800939797257	0.567591130733714	0.594714999199294	0.618995159865419	0.643007338046624
1	201510.380821982	7135151.27441486	0	0	1	0	3	33	1	I	0.422682285308838	0.497706919912178	0.57452684640893	0.618656963110696	0.64801704883629
1	201885.510125184	7137841.58127772	0	0	1	1	0	10	1	I	0.600043952463221	0.659502327442007	0.67376041412378	0.678147375583077	0.676555812358664
1	201787.172070395	7139366.04730688	0	0	1	0	1	50	1	I	0.54756104945935	0.650843322277233	0.682141393422869	0.678466558456355	0.676433205603899
1	199975.151303586	7135405.22246213	0	0	1	0	0	50	1	I	0.564682483674778	0.612403988838325	0.599819332361297	0.637527287006331	0.644510746002371
1	200586.890814966	7146643.78535156	0	0	0.6	0	0	20	1	I	0.383282542229857	0.613003909587081	0.654006481169539	0.653016328810684	0.649120718240726
1	199915.45078315	7148372.65900372	0	0	3	0	0	37	1	I	0.407950222492147	0.668831884861043	0.642393440009479	0.632764846086825	0.633086502552107
1	199422.801764823	7148912.47458356	0	0	2	0	3	30	1	I	0.345337823032424	0.633604407310739	0.657243371010134	0.64548289775845	0.632566511630499
1	198142.381426364	7148516.02182972	0	0	2.5	0	8	10	1	I	0.478495061397574	0.631895124912396	0.654381155967747	0.651621699333234	0.644520640372847
1	196941.11038552	7147866.60478226	0	0	1.33333333333333	1	0	30	1	I	0.481280222536313	0.631201565264369	0.649994432926651	0.648143410682597	0.64886581897768
1	198614.56400262	7149664.31725069	0	0	0.5	1	7	0	1	I	0.610073864457311	0.592933833599095	0.613847017286476	0.630190551280939	0.636615335941132
1	195645.419721602	7150180.57334123	0	0	1.5	0	7	20	1	I	0.575942635535619	0.657768130301903	0.662499964237236	0.656727313995075	0.648724198341453
1	194538.514284845	7147010.16600675	0	0	3.5	1	1	60	1	I	0.473039031028447	0.670557558536472	0.663102984428623	0.654894053936234	0.648178756237196
1	192790.671530761	7127863.60526549	0	0	1.5	1	0	30	1	I	0.451625168322795	0.576021134853432	0.596614539623232	0.609359920025776	0.606789052486734
1	192637.008546261	7127016.29376648	0	0	1	1	5	20	1	I	0.45810878276882	0.603484749791939	0.628798902034293	0.617311358451841	0.616289079189453
1	197011.362965196	7127250.29446234	0	0	1.66666666666667	1	6	0	1	I	0.453476071357085	0.530800342560301	0.604814410210228	0.589316725732113	0.595836699008691
1	194667.900709126	7127993.7778415	0	0	3	0	0	30	1	I	0.54172509908728	0.515755861997558	0.573670744895752	0.597758471965588	0.608550846577038
1	191226.266275793	7128772.1108211	0	0	2.5	0	0	35	1	I	0.503877580163826	0.557601809500992	0.608512043954005	0.603816986084552	0.598015010356541
1	191190.79746264	7129742.20216738	0	0	3	1	3	30	1	I	0.44728553295005	0.544908881186347	0.623154431581741	0.617598176002191	0.610155165195886
1	191900.464244785	7129989.64945368	0	0	1	0	6	50	1	I	0.37595137953742	0.603301525115684	0.617932736874461	0.619232594966966	0.613755702972866
1	191948.936807634	7131264.57314689	0	0	0	1	1	0	1	I	0.559209465980273	0.631119310857051	0.636233091354109	0.64394110441166	0.638813823461247
1	192059.80383274	7129877.97817582	0	0	2	0	0	50	1	I	0.534677386285136	0.62897992134022	0.620399326086141	0.61773210763901	0.616517156361832
1	192014.010921517	7130051.18402798	0	0	0.666666666666667	0	2	8	1	I	0.593062400817838	0.64467284083335	0.622525215148625	0.618020832538009	0.626212269068208
1	192944.235245336	7129873.37814182	0	0	1	0	2	20	1	I	0.480170428752584	0.583548963069878	0.61050122976274	0.630487084389122	0.637950062751954
1	193468.556054143	7129648.55268516	0	0	2	1	1	0	1	I	0.561987519262714	0.575974583628395	0.61471027135826	0.63830286264408	0.631061166524432
1	190777.550134659	7130012.90443242	0	0	1.66666666666667	0	3	100	1	I	0.521075010299838	0.544546514749004	0.608225464821037	0.620208770036703	0.617226421832808
1	189988.740327185	7129747.69150289	0	0	1.25	0	3	100	1	I	0.458663225177008	0.601000845431903	0.593762576579443	0.603967934847131	0.629669904708524
1	190017.857847733	7131577.60178412	0	0	1.5	0	3	50	1	I	0.478487670421212	0.491056859494628	0.604402184486265	0.626817584037674	0.628919780255112
1	190121.102968317	7131877.78223466	0	0	2.5	0	1	100	1	I	0.489741921424991	0.484688520428552	0.597993433473943	0.626355409622397	0.630060434342002
1	190057.850245479	7132492.76011471	0	0	0.5	1	2	0	1	I	0.43362544477042	0.537703812120173	0.607850700617064	0.629754930735235	0.636303603649132
1	198742.131770553	7137518.63194641	0	0	1	0	0	20	1	I	0.486171156167025	0.482856243849042	0.557498008012088	0.622513413428279	0.635295927524611
1	198046.864343097	7136983.00765783	0	0	1	0	1	10	1	I	0.584616124629741	0.591798812151485	0.607767403126202	0.617580503225335	0.632240980863414
1	196519.417155247	7137802.99770341	0	0	0.333333333333333	0	0	0	1	I	0.538650214672243	0.545291960239952	0.630084544419989	0.639131665229528	0.644386708735563
1	195352.062909285	7141553.17393889	0	0	1.33333333333333	0	3	10	1	I	0.342350065707165	0.586881220337213	0.607242107391126	0.651682555675403	0.659144759178354
1	197145.869679347	7142649.30874132	0	0	4.5	0	0	10	1	I	0.505220234394073	0.691378831863805	0.687995076179369	0.687877804041178	0.682592868804789
1	195396.981422322	7140895.19497979	0	0	2	1	0	7	1	I	0.474192559719742	0.474518686532132	0.525193542242121	0.62601029872816	0.643666595220587
1	195446.344101522	7140619.3986071	0	0	1	0	2	18	1	I	0.304180562496577	0.411767289044487	0.551103711128172	0.623984158039263	0.640470027923548
1	195338.787290428	7140719.37167322	0	0	0.5	1	2	10	1	I	0.514346539971417	0.523664981125564	0.537743806840246	0.622423708438259	0.643915981054306
1	196687.933911817	7140437.02193565	0	0	1	0	0	20	1	I	0.522227823734282	0.606598794460155	0.606728225949299	0.626131772995003	0.645902693271789
1	196115.699745169	7141275.53294749	0	0	0.5	1	4	0	1	I	0.469394445418824	0.559407591817407	0.630952000615407	0.635812401771654	0.650778830051714
1	194815.377946181	7140797.6940724	0	0	0.5	1	3	0	1	I	0.508853077890245	0.512992769481093	0.614113032818434	0.628518402576494	0.643610000610369
1	194326.60166264	7140862.77485998	0	0	1.5	1	0	20	1	I	0.562888145446777	0.568557679654075	0.614005208015427	0.626590490340953	0.644190013408689
1	195301.928946471	7140050.09078423	0	0	6	1	0	0	1	I	0.433631300925667	0.557198107242718	0.605713486670326	0.628621637822549	0.638809055089983
1	195936.507871766	7139679.56888862	0	0	1.33333333333333	1	4	0	1	I	0.60637921094891	0.660294532775934	0.645704388619366	0.645707726478598	0.644442737102757
1	196805.48882818	7139898.50415661	0	0	1	1	1	10	1	I	0.586331486701847	0.653646707534338	0.639074385166112	0.636414051055844	0.647447526454826
1	197676.127743173	7140478.92515909	1	0	0.8	1	7	10	1	I	0.412292316555789	0.493627130985147	0.650309026240365	0.670150637626287	0.668490409851191
1	199432.085302752	7139959.97451604	1	0	0.5	1	0	10	1	I	0.46660488844121	0.658143877982608	0.677503645419962	0.681349456310452	0.679551243781852
1	199739.343441645	7141075.12557493	0	0	1	0	0	20	0	I	0.687236309051594	0.690101802349117	0.692833960056069	0.682908296585059	0.677609801292411
1	197318.384588376	7142911.09910054	0	0	1.5	0	0	50	1	I	0.606407850978228	0.689126074313659	0.686126649379679	0.687078386545217	0.681384235620589
1	209237.572351027	7130137.83249331	0	0	2.5	0	5	12	1	I	0.443829745053295	0.641939342023152	0.61975020170236	0.659566462039035	0.669447839258668
1	209726.196385005	7131033.36118399	0	0	0.5	0	0	0	1	I	0.625842571257894	0.650573372840988	0.654475420712997	0.65875011682144	0.676441639661895
1	210193.171313798	7131327.919626	0	0	1.5	0	6	100	1	I	0.536963343620846	0.646399080753287	0.631695955991972	0.652129173278815	0.647152125836346
1	209357.526562758	7132413.68274866	0	0	0.5	0	2	0	1	I	0.638626039029352	0.721251010895033	0.72536313533781	0.719695985317616	0.70858246088039
1	210280.222802624	7132200.37464859	0	0	0.2	0	4	0	1	I	0.563867747784168	0.612132430075606	0.683701723814215	0.710089087485795	0.702560067177244
1	210261.313634444	7132986.88217463	0	0	0.5	0	0	0	1	I	0.52934503555303	0.618993163108652	0.68276667594861	0.704280942678855	0.702508866787251
1	209293.879372289	7130681.97787645	0	1	1	1	0	6	1	I	0.491342380644636	0.652163624762593	0.681852042674163	0.678766041995923	0.689598023891511
1	209000.667577362	7130700.3333625	0	1	2	1	4	6	1	I	0.586018621922993	0.646308243274088	0.679665595293641	0.681264191866171	0.689938217401481
1	209621.000332972	7125442.5831199	0	0	2	0	0	10	1	I	0.529580086469164	0.601666212081376	0.605529218912187	0.635278135538492	0.652108281850276
1	209979.345287116	7125834.01778813	0	0	2	1	3	40	1	I	0.487951099874537	0.625334709882587	0.646353781223499	0.644680947064039	0.634264439344222
1	208580.93114535	7125871.77026973	0	1	1	0	2	60	1	I	0.505487263203046	0.63119933009043	0.618662297725672	0.63842946290927	0.651092112064188
1	208179.341357784	7126221.85584547	0	0	0.333333333333333	0	0	70	1	I	0.468936532734864	0.592549711468623	0.631084740163313	0.641951084137097	0.650861799717227
1	207609.127112826	7125810.30333991	0	0	3	1	6	60	1	I	0.54709136486015	0.638946592807988	0.65410766005537	0.657956361769558	0.664732128382111
1	211239.194669584	7124659.57087752	0	0	0.0588235294117647	0	9	0	1	I	0.424118846654334	0.528096318244793	0.637751758098923	0.688685238361544	0.697893202304849
1	204283.702070797	7092543.35030198	0	0	1	1	3	0	0	II	0.508523225783039	0.588651239872711	0.675503969192362	0.692246228456635	0.697649657726386
1	207374.499602038	7092431.76416414	0	0	2	1	4	25	1	II	0.514486670492556	0.593976616858588	0.592415869235553	0.615834951400588	0.643066108226718
1	214264.513938485	7091401.62715653	0	0	2.5	0	6	50	1	II	0.54529505968003	0.584862411022086	0.665333658455827	0.664530217647689	0.63439613580687
1	213747.630160209	7087102.4494777	0	0	2.5	0	4	75	1	II	0.551738679409267	0.672119081020436	0.693887650965628	0.697143256663828	0.699739515781606
1	205458.966482112	7087613.9508949	0	0	1	0	2	12	1	II	0.588331639767776	0.658238053322045	0.677135229110874	0.646200835702891	0.647568106650958
1	208355.736547481	7088059.6963311	0	0	2.5	0	8	0	1	II	0.503523528576511	0.660933852196331	0.69422045350092	0.698751538991458	0.692061543464589
1	208455.485954802	7087521.61202662	0	0	5	1	4	21	1	II	0.526361525058622	0.649545609951975	0.684864699840925	0.677629411221159	0.67235684394861
1	207459.164210206	7086750.16688145	0	0	2	1	8	47	1	II	0.483645409344231	0.659111022949231	0.684429526329137	0.675519406795543	0.671103864907998
1	205041.672179451	7091943.3750839	0	0	2.5	0	3	10	1	II	0.474559396504512	0.656491041182513	0.64296692609805	0.665693402290418	0.674027323722563
1	202834.642683713	7088956.85653438	0	0	1	1	5	50	1	II	0.481374382969947	0.664599180221121	0.676658689976253	0.680780053138508	0.679969191551399
1	204312.770898659	7088855.79128487	0	0	3.5	0	5	40	1	II	0.494102433322633	0.648299872874177	0.664214283227931	0.665190726518765	0.674499303102342
1	204063.671128487	7089292.63547524	0	0	3	0	4	29	1	II	0.624344319103809	0.683091521262699	0.696455180645278	0.701094448566799	0.697728872299031
1	203331.69436487	7090002.89254271	0	0	3	0	3	10	0	II	0.526366293432361	0.682841211557069	0.709065705537604	0.707873374223417	0.701050072908345
1	204078.05792027	7090237.56985872	0	0	2.66666666666667	1	3	20	1	II	0.511421859261787	0.678804904222449	0.709783434868066	0.708715766668156	0.701515674591317
1	203782.687082602	7089546.16053842	0	0	3	0	3	9	1	II	0.511421859261787	0.670963525772093	0.712041676044363	0.711108863353547	0.703431159257398
1	205000.351886136	7096944.42420763	0	0	0.5	0	10	0	1	II	0.605178594591051	0.630855143069924	0.646364748477841	0.64789989590598	0.665602982043883
1	204090.014321353	7090655.1017085	0	0	1	0	5	14	0	II	0.67625343799413	0.701563328504677	0.711980640888666	0.711585164070035	0.705974817274958
1	204269.320774272	7091799.09310587	0	0	0.5	0	5	50	1	II	0.406146660446415	0.64912980794763	0.684601426124663	0.698140799999178	0.700568079948744
1	202406.50654185	7087497.91186702	0	0	2	0	8	10	1	II	0.547957360745263	0.639691054821721	0.638660460710597	0.628148525953592	0.643329799175627
1	211524.500982281	7106589.28751769	1	1	1.5	1	5	35	1	II	0.526590228080238	0.661904633046073	0.673216104508294	0.657298147678224	0.646529197693046
1	215462.160068614	7099421.69233851	0	0	3	1	3	0	1	II	0.47592842578656	0.576647609470714	0.586522817611355	0.594508349895006	0.58437520265626
1	215671.872844286	7101419.97284639	0	0	2	0	12	30	1	II	0.33416149020199	0.57545751333501	0.599523901939232	0.606086790560776	0.620112895965316
1	215177.678399216	7103667.22809742	0	1	3.5	0	7	15	1	II	0.425797134637236	0.573144018648962	0.601023793221364	0.615914493799084	0.608228027820517
1	209142.599826211	7105926.95781157	0	0	3	1	6	13	1	II	0.515200078487173	0.528874278068779	0.576803624630448	0.623657226562965	0.616183638573179
1	216265.529620549	7102499.11353405	1	1	4	0	5	61	1	II	0.53370404243446	0.587694585323015	0.61351376771834	0.622890800237682	0.618390589951121
1	216506.127477221	7102663.70899885	0	1	4	0	6	0	0	II	0.477410674093553	0.589555501935318	0.616156309842886	0.62275636196134	0.616882801055761
1	215677.630106131	7102806.39836443	0	1	2.5	0	4	40	1	II	0.464366480710617	0.580867081881556	0.614150941371263	0.620857626200372	0.613511323926889
1	215649.970067125	7102517.87757779	0	1	4	0	6	25	1	II	0.498706504703807	0.587073624133985	0.615038216114055	0.621019095181234	0.614231616259086
1	215302.831613069	7102234.8820996	0	1	5	0	2	15	1	II	0.569077074527222	0.607803463935897	0.607723504305391	0.597463309764541	0.601780056954049
1	215563.411193354	7102079.23975621	0	1	8	1	4	0	1	II	0.56540024280462	0.60989713668867	0.607823967934004	0.598054707050117	0.601537913084943
1	215907.137534522	7103197.18130008	1	1	3	1	7	20	1	II	0.478795588016606	0.608330190182101	0.610052019357891	0.614656478166538	0.613402187824089
1	206572.6815878	7105025.90410365	0	0	1.33333333333333	1	6	0	1	II	0.514196753501878	0.572854727507216	0.615136712789996	0.63021999597576	0.63718873262336
1	215385.501903199	7103714.06975959	0	1	6	1	5	10	1	II	0.45659795403473	0.519190847873068	0.601724982260873	0.606086790560776	0.605573832988988
1	215476.019467644	7103754.35244318	1	1	9	1	8	20	1	II	0.53607752919009	0.519237399101254	0.600629448891375	0.605696856974633	0.607144236566791
1	214690.744118208	7103571.82288742	0	1	6.5	1	5	30	1	II	0.534079968928023	0.543400079011434	0.593871384858162	0.602245390413548	0.605714887379637
1	215255.941502588	7103686.88919874	0	1	3	1	2	7	1	II	0.568275511263922	0.528079867364586	0.596422463656121	0.602906435728173	0.605830907822705
1	214894.484774726	7103333.43948123	0	1	13	0	7	10	1	II	0.415824025869454	0.551798284055139	0.594039916992102	0.597018450498293	0.600527465343926
1	206535.098549984	7106590.93496997	0	0	0.75	0	6	100	1	II	0.44748839735887	0.562049984932196	0.583619713783219	0.611622750759762	0.621310830116322
1	213193.051067561	7103104.32588908	0	1	4	1	5	3	1	II	0.584244251250931	0.589815020559648	0.589262723923033	0.569262206554648	0.575832545757432
1	213338.614575239	7104257.83477998	0	1	3.5	1	6	12	1	II	0.538394242525032	0.59233257174496	0.594803333282111	0.577888250350751	0.57515788078356
1	213743.279531732	7104096.1961388	0	1	3.5	1	2	0	1	II	0.541572868823631	0.594548821449952	0.595082223413871	0.578584909441732	0.575601398948383
1	213875.710135754	7104118.79410161	0	1	5	1	4	10	1	II	0.513059616088468	0.612419784069103	0.593037158250238	0.571922928094937	0.580318480730454
1	214751.250812981	7103339.62165425	0	1	3	0	0	30	0	II	0.54000860452708	0.569652467966036	0.589952737092182	0.597086012362796	0.59030804038042
1	214842.462322786	7102871.90293488	0	1	3	1	2	0	1	II	0.54000860452708	0.570243120195091	0.589379996061145	0.596938550470759	0.59009486436843
1	215166.516799631	7102705.92978722	0	1	3.5	1	4	15	1	II	0.507002651690547	0.570433676241521	0.591852605342578	0.597475886341628	0.591353327035513
1	214730.668315822	7102615.16374399	0	1	4	0	5	10	1	II	0.57544523477672	0.586666285989901	0.593480229376948	0.595142573118289	0.587959676981795
1	214415.332683338	7102878.73049486	0	1	7	1	8	0	1	II	0.528919011354712	0.561389178037237	0.593945443629018	0.598676860332743	0.592425107951911
1	214974.440286968	7102934.94155246	0	1	6	1	5	15	1	II	0.60048216581397	0.547816455362895	0.599247604608815	0.608129203319632	0.599949479103171
1	209131.533873094	7106672.31024469	0	0	2	0	3	0	1	II	0.505662202835456	0.503712624313018	0.589283168315427	0.615614384414661	0.624469220637801
1	205965.987050276	7107674.15330118	0	0	0.5	0	3	70	1	II	0.426443681119438	0.464467555285049	0.58563512563757	0.597083330155264	0.615972876548781
1	206019.413355693	7105207.67103595	0	0	1	0	3	25	1	II	0.533686190844254	0.606365531683297	0.630817234516146	0.64662593603109	0.656781136988878
1	208625.198433179	7102769.33557159	0	0	1	1	4	0	1	II	0.496134907008075	0.502889782190928	0.613712906837355	0.624084770679564	0.631139904260212
1	205979.780303476	7110382.68813736	0	0	1.5	0	6	30	1	II	0.413294345141403	0.642650067806173	0.654998540879623	0.652499556541421	0.630589127540688
1	206324.212490015	7103420.59877156	0	0	1.5	1	7	30	1	II	0.478456705809185	0.664819270372817	0.692116320133286	0.665234088897372	0.656311631202755
1	209360.246733876	7104939.36067052	0	0	4	1	4	95	1	II	0.486314088107218	0.577399343251827	0.56038695573803	0.585361719131424	0.615503460168704
1	205819.175921217	7112197.07279504	1	0	2	1	9	0	1	II	0.416416168211887	0.506802976129857	0.579753875733548	0.582234203814077	0.579753875733548
1	215203.719730861	7104045.9431182	0	1	2	1	2	0	0	II	0.561182051897359	0.547562718391081	0.59049376845382	0.598627626895905	0.604321002962275
1	207067.26964511	7106331.46082212	0	0	1	0	3	8	1	II	0.422542124987618	0.546626210212984	0.591729879378812	0.602479696274364	0.618432343005983
1	210008.850361323	7104305.11774297	0	0	3.5	0	6	55	1	II	0.530804574489675	0.594652146101151	0.620621293783582	0.610078662633429	0.599728107452511
1	211531.128058817	7102299.87989619	0	0	2.5	0	6	25	1	II	0.361549094321128	0.520015954971512	0.571581482888069	0.578833460807429	0.578721284866957
1	212195.796379207	7102087.04970238	0	0	4	0	3	40	1	II	0.490401387214337	0.502234399319596	0.53682726621591	0.543395847084146	0.567261397838017
1	210796.663937695	7099548.66239067	0	0	1.5	0	3	100	1	II	0.554462820291444	0.586332350969521	0.614396572112671	0.617882728576802	0.615722000599334
1	207492.180215409	7106963.3072637	0	0	2	0	3	15	1	II	0.525150775910174	0.57012039423123	0.545883297920901	0.604691118001642	0.613731384273541
1	214133.405532517	7102792.09400807	0	1	2	1	5	10	1	II	0.514833629131029	0.592014133931032	0.586746394635752	0.57707625627341	0.569321453570957
1	214743.418909166	7102746.46815553	0	1	1.5	0	5	20	1	II	0.456577837467382	0.589967489242617	0.596157282591258	0.578847527505022	0.573150992393125
1	213711.197689127	7102772.0269726	0	1	4	0	4	15	1	II	0.545008420944523	0.574925601482636	0.595153808594957	0.576770275832217	0.56725180148973
1	213549.116258189	7102549.98651453	0	0	7	0	8	60	1	II	0.508594095705146	0.597824275493303	0.576770275832217	0.579219341278938	0.568890333176457
1	213391.428797774	7103983.90049066	0	1	7	0	4	15	1	II	0.528673291206293	0.562978357076185	0.579346388578595	0.573646843432351	0.575153827667647
1	213313.047829269	7104092.04056962	0	1	4	0	10	37	1	II	0.533102154733032	0.520269691945323	0.569806247949513	0.579117357731965	0.577064394950001
1	214174.220096849	7103241.51426377	0	1	3	1	3	20	1	II	0.568846344946155	0.590502798556609	0.601736277341298	0.58613973855993	0.580798923970879
1	215188.254178274	7102503.36569042	0	1	8	1	5	40	1	II	0.538255959748754	0.596645176410817	0.592882573605473	0.595672726632981	0.591904193163467
1	211083.119692717	7107189.58437912	0	0	2	1	2	30	1	II	0.587141156196718	0.69299465417857	0.674559473991047	0.671634167432435	0.670530736446869
1	208754.202365866	7104399.03389164	0	1	0.5	0	2	46	1	II	0.498210892080721	0.547666370868689	0.557106792925826	0.599619537592245	0.610590517520881
1	214390.219995268	7105518.25701319	0	0	0.5	0	3	40	1	II	0.451999604701658	0.592822790145997	0.611331373452024	0.629984080792571	0.636462211608657
1	214402.381054683	7101804.65020041	0	0	0.5	0	3	40	1	II	0.419902756810284	0.515655428172077	0.503236651420642	0.548808395861386	0.57193434238392
1	214081.729726277	7097109.33998446	0	0	2	1	5	30	1	II	0.507843703031865	0.551713705062189	0.537652552128119	0.543698549271068	0.568993806839403
1	214280.206981812	7098364.36367859	0	0	2.5	1	7	40	1	II	0.461846977472351	0.48978771269261	0.525942921639005	0.554516136646005	0.567788422107148
1	213840.519252444	7098617.22690878	0	0	2	0	4	70	1	II	0.498861521483838	0.531765252353306	0.544765233993134	0.567540675401477	0.570666521787537
1	215175.535196871	7100793.11685401	0	0	0.5	0	1	17	1	II	0.457613646984239	0.503191292285919	0.555267304183433	0.564690232276601	0.564110159875995
1	214736.333460433	7100498.20242088	0	0	2	0	5	31	1	II	0.46390894055349	0.542475670576687	0.559854954481543	0.570363700390044	0.568292081355741
1	215585.224541558	7100414.12962718	0	0	4	0	4	24	1	II	0.48981758952164	0.591884344816032	0.588847815990416	0.587369471787313	0.588167071342985
1	217299.000024678	7103721.60949595	0	1	6	0	4	0	1	II	0.555342376232439	0.539443194866556	0.567358613013575	0.607191205025049	0.614782869815224
1	218645.865301965	7105410.51825777	0	1	2.5	1	4	20	1	II	0.571490883827699	0.588824212550605	0.587451428174249	0.596926242111642	0.601828306913764
1	218792.231902862	7106115.37879455	0	1	2.33333333333333	1	10	20	1	II	0.547285765409077	0.5983673334114	0.593783468008793	0.596610605715855	0.601463645694925
1	218744.383156382	7106419.95512151	0	1	1.66666666666667	1	6	5	1	II	0.533812105656169	0.559002041816258	0.591073513030878	0.583502888680181	0.592966198921022
1	218275.698738433	7104693.63970509	0	1	1	1	3	0	1	II	0.508869349956798	0.580095827579798	0.579995989799587	0.588213711977019	0.591096758842207
1	217895.680315761	7106026.56079807	0	1	3	1	4	32	1	II	0.514839977025584	0.583627939224279	0.58545839786544	0.580040901898984	0.588726162909938
1	218227.339216096	7106691.4193729	0	1	2	0	2	22	1	II	0.545053601264798	0.588435262440072	0.589834600686713	0.58167409896894	0.590929567814884
1	217811.106207456	7106347.82608963	0	1	6	0	6	23	1	II	0.549746870994562	0.591357827185866	0.590191572904695	0.581964194775049	0.59065389633184
1	218975.988716958	7106395.26591055	0	1	9	0	1	0	0	II	0.62829339504255	0.610051900148572	0.593654274940294	0.59313258528695	0.598598539828465
1	218676.064349152	7106022.44871948	0	1	1.33333333333333	0	5	2	1	II	0.637563169002089	0.610728859901246	0.593643605709146	0.593181014060247	0.598557293416092
1	218934.667297591	7106293.0058145	0	1	5	1	9	0	1	II	0.618287384509482	0.621247857808759	0.598078906535355	0.600169241428288	0.601547658443962
1	217165.019182747	7106414.21736194	0	1	2	1	4	9	1	II	0.545689046383991	0.522885531186455	0.555410861968379	0.570867061613125	0.586610525846338
1	216665.834861146	7105831.27318395	0	1	4	1	14	6	1	II	0.516366720199161	0.537824571132763	0.567329645157143	0.581577092408766	0.586097240447943
1	217064.106811065	7106209.24794494	0	1	6	0	4	9	1	II	0.545034021138354	0.53603878617321	0.557164728641232	0.565038800239157	0.583900839090859
1	216868.991611686	7107259.68026758	0	1	5	1	2	11	0	II	0.536289870739242	0.536190748214892	0.544102013110469	0.5654805898674	0.585502326489439
1	217650.179686407	7103778.17149982	0	1	6	0	9	20	1	II	0.496042892336719	0.54452046752	0.576523303985663	0.611011266708349	0.614921212196462
1	218192.922570992	7102680.40210227	0	1	2.5	1	6	20	1	II	0.552190214395717	0.570661842823307	0.58591437339783	0.609393179416459	0.620554208755909
1	218912.258141655	7107147.32688562	0	1	11	0	5	15	1	II	0.663084775208829	0.619678348302461	0.603061974047552	0.605919599533024	0.607493966817676
1	218311.962800777	7106422.48397226	0	1	1.66666666666667	0	4	0	1	II	0.583787888287504	0.600089728832374	0.594741642475434	0.592217087744441	0.592973768711511
1	218414.38717798	7107153.55001639	0	1	3.5	1	3	0	0	II	0.612552523614044	0.597960889339406	0.592352271080025	0.589401185513019	0.59122464060816
1	218461.12192619	7107157.26511366	0	1	9	0	1	0	1	II	0.552309215069064	0.596648097038303	0.597328990697648	0.594718456268082	0.593672215937942
1	216338.63544092	7107101.40063533	0	1	1	1	4	0	1	II	0.51410937309511	0.487426459788762	0.549047708509687	0.586968421937231	0.616568207741079
1	216193.045782834	7107333.76310475	0	1	8	0	4	28	1	II	0.443986833095109	0.525683701038756	0.58494710922254	0.615164756775269	0.623305678368016
1	216041.783490686	7107021.44046375	0	1	6	1	4	0	1	II	0.418295353650815	0.501833915709715	0.572227418422755	0.620501339433066	0.622571587563347
1	215253.387559228	7106612.24401948	0	1	7	1	8	0	1	II	0.476013541221232	0.557970046996819	0.601922690867521	0.615605980158499	0.623717248439977
1	217699.043704314	7103484.00389996	1	1	7	1	5	10	1	II	0.507735073566292	0.53706383705281	0.569722890853869	0.601002514362411	0.619655787944914
1	216276.073626583	7106926.46168232	0	1	1.5	1	4	20	1	II	0.505387008193459	0.478948354721011	0.538333654401873	0.581929445265937	0.61062633991183
1	215856.299591385	7106444.58473351	0	1	2.33333333333333	1	4	10	1	II	0.523592770101638	0.48905566334525	0.541311383247452	0.57619118690369	0.613726377488027
1	216486.938622179	7106629.49685311	0	1	2.5	0	2	4	0	II	0.523592770101638	0.487122535705089	0.537532448768622	0.575136959552468	0.612240254878569
1	216456.71952779	7106405.93006091	0	1	10	0	6	15	1	II	0.480590432883514	0.493958562611899	0.547836661337802	0.582032382488214	0.616708099842206
1	216735.14492715	7106736.31695701	0	1	3	0	1	0	1	II	0.458128660917281	0.531471490859378	0.535560905932915	0.569334268568471	0.605965375899114
1	216103.77136481	7106398.56839995	0	1	4	1	5	10	1	II	0.478867471217814	0.533256232739312	0.531575322151179	0.566485583781887	0.598288655280772
1	216826.693018675	7106902.53824932	0	1	6	1	7	24	1	II	0.533464103937229	0.531707435845678	0.535435110330812	0.563882440327572	0.594692081212713
1	217587.582284693	7103729.72149471	0	1	4	1	2	0	0	II	0.503969490528209	0.537346959114554	0.569433152676053	0.601002514362411	0.61957669258162
1	216742.851877799	7103463.81485579	0	1	4	0	7	3	0	II	0.50864803791052	0.549835145474227	0.600532650947115	0.614292144774412	0.61030513048134
1	218111.997313567	7107144.8063045	0	1	1.8	0	1	0	1	II	0.591355443001113	0.602216541767087	0.585285067558633	0.582294017076282	0.588287562131878
1	216859.287596887	7107039.09460066	0	1	3	1	6	11	1	II	0.522297948598592	0.545705795288419	0.551252514124389	0.566128194332862	0.582080841064167
1	216341.749469711	7107212.48540762	0	1	1	1	4	30	1	II	0.504960179327861	0.519414067268554	0.529808998107987	0.568001449108253	0.597829878330562
1	218378.449453935	7103176.87054591	0	1	2.5	1	4	0	1	II	0.538048803805041	0.546673953532615	0.571853011847683	0.606535434722857	0.61723488569282
1	218361.649405543	7102957.08182321	0	1	2.33333333333333	0	4	10	1	II	0.5834043622017	0.564151734113849	0.580847144125984	0.611662030218509	0.616286724806021
1	218596.838717028	7102845.73746867	1	1	9	1	4	0	1	II	0.481840237974762	0.607130885125106	0.623914778232989	0.626745998859465	0.623824745416929
1	219207.241528099	7102937.45170879	0	1	2	1	5	0	1	II	0.540442734957158	0.62251764535882	0.621495276688723	0.624528616667035	0.621436536311285
1	218994.554609822	7102231.15725633	0	1	2	1	1	0	1	II	0.543310940265649	0.635972052812938	0.623651623725896	0.6258941292751	0.622063070535136
1	218580.442565802	7102706.65566916	1	1	4	1	6	10	1	II	0.62452048063314	0.612178564072684	0.617044508457591	0.618589758869998	0.618586003780177
1	216824.658694105	7103935.82547189	0	1	2	0	6	2	1	II	0.500278070569793	0.553024619817066	0.599679470062109	0.612676799299879	0.609725207090642
1	219231.543125939	7104133.54476624	0	1	1	1	8	5	1	II	0.54693561792316	0.578125834465148	0.602226078509661	0.596909970044933	0.601870417594884
1	218994.118622752	7103489.72276473	0	1	7	1	5	10	1	II	0.701306402683036	0.636269211768195	0.613678276538451	0.602398335932627	0.612052977082149
1	218239.685876237	7103785.94697957	0	1	1	1	2	0	0	II	0.579095184802545	0.558409214019724	0.590163648127428	0.596443086863559	0.603733211755467
1	216696.81832483	7104299.65666685	0	1	5.5	0	7	30	1	II	0.496197760105073	0.565289258956846	0.603321760893417	0.60931837558619	0.605855822562675
1	218595.872357141	7104004.44047321	0	1	1.5	1	6	12	1	II	0.451093643902314	0.540717571973303	0.567383944987818	0.598511815070079	0.614712983369957
1	217897.300597494	7103127.40024283	0	1	5	1	3	15	1	II	0.493293315172242	0.538731634616894	0.566772878170252	0.597120434045852	0.61402884125682
1	217825.238060625	7103902.93007009	0	1	0.333333333333333	1	5	0	1	II	0.559265553950168	0.531110525130992	0.562114894389445	0.592077076435363	0.611809879542018
1	217944.455986775	7104585.27499657	0	1	5	1	3	18	1	II	0.532503366470034	0.552996337413083	0.571203768253773	0.58519512414859	0.602912187577486
1	218461.291131001	7103965.20818509	0	1	1.5	1	0	0	0	II	0.584193944931687	0.543266564607982	0.570495188235941	0.586806625127681	0.604439556603013
1	217628.672569612	7104303.14516298	0	1	2.5	1	5	0	1	II	0.474516361952651	0.579100310803632	0.576550811529227	0.581646144391113	0.597219437357995
1	218085.214927109	7105109.75114621	0	1	4	1	3	30	1	II	0.522561550140353	0.570260733366343	0.580040901898984	0.590174555778962	0.591687858104368
1	218459.813316463	7105797.27785827	0	1	4	1	3	20	0	II	0.586341828107866	0.559814274310329	0.576416075229241	0.589857041836138	0.589764952659579
1	217858.928893615	7105186.61530428	0	1	4	1	2	10	0	II	0.584658503531537	0.567037105561791	0.571931362152525	0.589590132237302	0.587723374363908
1	218372.290786656	7104868.03019079	0	1	7	1	5	52	1	II	0.556560724972417	0.574169337749491	0.584378242493202	0.590869247909717	0.594535350799782
1	217047.243170973	7105691.12289182	0	1	2	1	7	0	1	II	0.53970047831452	0.589933454989948	0.58817228674931	0.584260046482129	0.589823931456559
1	216232.983699249	7105372.79849134	0	1	4.5	1	9	10	1	II	0.513226509093801	0.579372406005687	0.602527618407452	0.603843331337225	0.594736874105062
1	218000.635182198	7105732.53627934	0	1	1.5	0	4	0	1	II	0.550380825995656	0.573055803775826	0.571248501539597	0.587974369526476	0.586658895016013
1	217763.365231171	7105486.70809851	0	1	3.33333333333333	1	3	30	1	II	0.555872619150115	0.5776428878312	0.567429304122078	0.585778862237811	0.585349738597811
1	217661.213481016	7106576.75585975	0	1	6	1	6	30	0	II	0.528013765811724	0.587513178586437	0.579404175280844	0.578623324632157	0.587255477905267
1	218364.205353653	7106447.70675972	0	1	1.66666666666667	1	0	6	0	II	0.524132609368597	0.586185336113374	0.579691052437375	0.579496920108675	0.587420523167141
1	217423.262627352	7106015.97202157	0	1	4	1	5	50	1	II	0.590089023113325	0.582970976828577	0.565417528153483	0.57410824298863	0.584680736063997
1	217847.454685699	7106493.67157483	0	1	4	1	4	18	1	II	0.585317015649141	0.590810358524304	0.57557678222492	0.576300472021321	0.586283028125583
1	215903.838414619	7101373.21582424	0	1	5	1	5	0	1	II	0.459055483341453	0.609688043592199	0.598181456326162	0.613478422165395	0.6214277744292
1	215722.774485579	7102079.34566402	0	1	2.5	1	2	10	1	II	0.48952402174487	0.630717456339829	0.604051291941997	0.596496284008935	0.599396198988438
1	217210.238074075	7100189.15211653	0	1	6	1	8	10	1	II	0.614984810349989	0.688731133936764	0.673560917377491	0.652546524999118	0.639768660068573
1	217958.975979583	7100665.50961449	0	1	4	0	5	100	1	II	0.5494576096554	0.690751075745881	0.673220753669278	0.653536200524012	0.641068905592072
1	218278.850140318	7099946.08632965	0	1	7	0	5	18	1	II	0.531152188777909	0.655897319316749	0.672651410102977	0.664733856917276	0.649336010217605
1	216689.842950908	7101846.29161681	0	1	3	0	4	25	1	II	0.518326520919035	0.62416154146199	0.635580062866271	0.641268551350237	0.635358661412758
1	217343.475491155	7101338.83296144	0	1	7	1	4	20	1	II	0.568857967851327	0.631291985511433	0.643633842468824	0.641804426908501	0.635966718196641
1	216823.937209884	7101518.59297962	0	1	5	0	4	39	1	II	0.514098942282239	0.654413819313176	0.643633842468824	0.64679491519912	0.637190639971704
1	216102.618332405	7101806.35608468	0	1	7	0	8	10	1	II	0.506754159926437	0.567818403244019	0.613266468047571	0.626004517078259	0.632343173027123
1	217120.265413957	7099996.74500441	1	1	6	0	9	40	1	II	0.58388417959118	0.690407425164915	0.673419117928256	0.650786727666895	0.639012396335534
1	218816.107253533	7102117.6985858	0	1	5	1	8	5	1	II	0.449024796485654	0.653941482305789	0.644987076520723	0.640491664409592	0.634893059730298
1	219465.476174532	7102199.69768128	0	1	4	1	3	10	1	II	0.556861817836494	0.673316001892221	0.633141756058148	0.632724821567787	0.628345221281413
1	219067.699132323	7101931.56318925	0	1	4	1	4	30	1	II	0.542428493498767	0.660498052834799	0.633627295493552	0.631716340780375	0.62736433744307
1	219048.654558826	7102151.84249263	1	1	0.5	1	5	10	1	II	0.493880912660772	0.648030221462279	0.638588368892019	0.634971678256436	0.627537071704899
1	216288.941734368	7101673.95309846	0	1	1	1	5	20	1	II	0.444987222553182	0.583980590105025	0.601842075586126	0.61642691492998	0.617286562919717
1	216208.992092708	7102387.95212334	1	1	3.33333333333333	1	3	0	1	II	0.452303975822676	0.579589605332271	0.60784447193211	0.619020879268003	0.614659667015056
1	206597.211189594	7086190.20885946	0	0	3.66666666666667	0	4	30	1	II	0.433930486440426	0.51219004392467	0.628279238938679	0.665029376745297	0.67319154739282
1	216112.347305978	7107148.40131642	0	1	2	0	4	30	1	II	0.450890034437888	0.497829675675157	0.538871526717839	0.583468914031698	0.605017840862717
1	216067.078956669	7107960.39835241	0	0	4	0	11	15	1	II	0.432256177067552	0.499967247247781	0.538935542107069	0.581849008797428	0.603722214697989
1	212102.210903762	7121040.75277256	0	1	2	1	0	19	1	III	0.597405612469047	0.664667934178963	0.692465126513629	0.709935039281884	0.709727257489973
1	211617.487468772	7120988.22487256	0	0	2	0	0	14	1	III	0.579138725995932	0.602375268936169	0.6669324040411	0.694424033164669	0.702183693647304
1	210585.699868778	7120091.00702146	0	1	5	1	8	107	1	III	0.540627062320957	0.650350064039195	0.657817602157314	0.654878616332664	0.662785291671831
1	210777.228165163	7117532.37038236	0	1	1	1	5	5	1	III	0.600272059439629	0.688233971596101	0.677074968814066	0.665597677230926	0.663033515215205
1	210979.053525079	7116819.71074348	0	1	7	1	4	2	0	III	0.647858381272124	0.668243467808126	0.664102524518535	0.662598967552257	0.660904169082829
1	211666.581493624	7117102.61018055	0	1	7	1	4	3	1	III	0.631192088124231	0.656616985796245	0.663086295127501	0.66299286484707	0.67078801989531
1	210856.567918582	7116023.12462529	0	1	4	1	7	0	1	III	0.58387249707996	0.665613532065545	0.65209078788631	0.628422439097892	0.63551682233799
1	211202.35233587	7116561.34947281	0	1	8	0	2	4	1	III	0.517556667327794	0.663086295127501	0.654658257961124	0.645572990179146	0.645393133163395
1	211231.64128002	7116336.84342504	0	1	2	0	0	20	1	III	0.512360811232373	0.63681018352496	0.651700079441311	0.64208632707673	0.643692940473703
1	211766.760921434	7116539.13065269	0	1	2	1	3	2	1	III	0.594762563705074	0.6168233454225	0.628449678420287	0.653415739537539	0.659205138680448
1	211530.963687804	7116647.03451512	0	1	5.5	0	6	2	0	III	0.599193871021559	0.610260307788413	0.620464086531839	0.653095513582169	0.665981978177256
1	212231.378440501	7116540.94297352	0	1	1.7	1	7	41	1	III	0.500251710413282	0.619139909743891	0.639106869697099	0.657883584497549	0.673462420701951
1	209841.136104552	7115310.00033085	0	1	2	1	5	14	0	III	0.615975975990659	0.574030548333761	0.584650218488621	0.595925331116803	0.602197527886284
1	210730.741897758	7116316.61105487	0	1	6	1	3	0	1	III	0.584801018238511	0.628453910350905	0.625421553851853	0.616707980631191	0.620272517203723
1	210165.304332869	7115891.26976961	0	1	3.5	1	5	2	0	III	0.584943115711734	0.645070254802571	0.623620629310805	0.613935649395013	0.619423955679084
1	210783.626607286	7116544.36961168	0	1	2.3	0	8	21	1	III	0.552747666835848	0.597884595393937	0.645396411418648	0.631476849317964	0.631673097609636
1	210844.491826441	7115843.99196136	0	1	1.5	1	2	33	1	III	0.558542668820773	0.612315714359102	0.625928759574405	0.626479566099689	0.623329222202362
1	211055.16956353	7116162.5802633	0	1	1.5	1	5	12	1	III	0.57111102342605	0.606793165207104	0.630039691926716	0.629509687422679	0.626766026020424
1	212010.69130988	7116135.2571666	0	1	4	1	3	4	1	III	0.591042339801307	0.606665700674042	0.622429728508094	0.650921046734052	0.670921474694119
1	210315.048115052	7114977.15320298	0	1	2	1	1	6	1	III	0.5560357570652	0.600681066513117	0.593571007253485	0.592711061238971	0.598356097938372
1	209933.92503329	7115240.5832104	0	1	2	0	0	25	0	III	0.528406858444661	0.595903992652775	0.592701345684817	0.59338602423679	0.598731875419763
1	210543.763845999	7115689.09340319	0	1	8	1	1	1	0	III	0.545137763024304	0.608375132085499	0.595577239988444	0.592991143464348	0.598179996013427
1	210728.03149569	7115648.39019291	0	1	4	1	0	0	1	III	0.617165327067424	0.623620629310805	0.602782726287058	0.6012201905229	0.602218240500247
1	209949.691845635	7115461.62755966	0	1	3	1	0	22	1	III	0.558969497680951	0.615635275841542	0.598421841859794	0.597055792809636	0.599160552025006
1	210418.86766644	7115678.38725143	0	1	2.7	1	6	11	1	III	0.537959158419882	0.619077622889834	0.606003642082178	0.60341221094104	0.602181673049546
1	210046.328553151	7115023.55668047	0	1	1	1	0	0	0	III	0.571414500474935	0.622070521115922	0.60344916581908	0.602387607095881	0.60216230154024
1	210411.828369649	7114693.99857994	0	1	4	1	0	0	0	III	0.60651546716533	0.613093376159032	0.624143928290222	0.604247808457087	0.612932324408993
1	210851.976622995	7114835.21092719	0	1	4	1	1	27	1	III	0.595726132392089	0.627878010273284	0.618159085511241	0.611192047595228	0.615123897791231
1	211709.1959993	7115408.65896514	0	1	4	1	2	3	0	III	0.556308805943919	0.5956518054005	0.618591904637023	0.633629173039828	0.636964946985807
1	211672.304571455	7115600.84949097	0	0	4	1	0	30	1	III	0.488366127012655	0.630702435970108	0.616420656441978	0.626473426819956	0.631449013948689
1	210369.468612859	7114949.5393315	0	1	3	1	0	44	1	III	0.474491313099978	0.610566914081851	0.610533595084735	0.598609089852163	0.601000607015158
1	210588.989640892	7115088.23789933	0	1	2	1	0	9	1	III	0.501569688320182	0.595667004585359	0.617430359124413	0.603381127118064	0.604795753956031
1	210545.879373258	7115191.61066295	0	1	11	1	1	4	1	III	0.52565753459926	0.593222379685027	0.6196790933614	0.603738009931008	0.606144487857863
1	210470.375899734	7114875.19718752	0	1	7	1	1	0	0	III	0.467323467136737	0.60651546716533	0.620750367642201	0.605320960282272	0.607526957986594
1	211130.421793688	7114385.0432763	0	1	7	1	4	0	0	III	0.461003243922933	0.604247808457087	0.621511965989731	0.606235384940568	0.608073592186035
1	211141.673027121	7114790.49411815	0	1	6	1	1	3	1	III	0.457752823832134	0.604247808457087	0.621407300233667	0.606171458959445	0.607858598232128
1	211059.297213577	7114737.18015969	0	1	4.5	1	2	4	0	III	0.466029971840634	0.607229471206787	0.619960069656092	0.606793165207104	0.607527226208551
1	211071.522124838	7114598.0249148	0	1	6	1	0	0	1	III	0.578385531901934	0.611578285694157	0.621906608343016	0.610018193721209	0.611400216817413
1	211998.75146883	7114545.66496898	0	1	2.5	1	0	27	1	III	0.546300739049963	0.706507444381383	0.658999443054029	0.636519253253449	0.650975704193461
1	210733.83847462	7114221.15320064	0	1	2.5	1	11	23	0	III	0.573154091835321	0.614485293627272	0.621167451143971	0.612098008393951	0.610534310340364
1	211163.888707319	7114445.90242189	0	1	4	1	2	0	0	III	0.555622637270859	0.61671483516597	0.619531095027207	0.612719506025278	0.609301537276674
1	211054.886655403	7114392.16122299	0	1	4	0	5	19	1	III	0.533099472522354	0.614694863557592	0.618144482373934	0.611396789550277	0.608623534441071
1	210263.202818198	7115396.15575215	0	1	4	1	1	7	1	III	0.614734709263919	0.580481022596756	0.587074637413077	0.593526154755911	0.601543307302855
1	211768.693489589	7116339.290572	0	1	5	1	0	0	0	III	0.681842178105149	0.656384766101958	0.658684730530829	0.663545489311145	0.674752295017806
1	213053.526098115	7116169.84367569	0	0	4	0	6	41	1	III	0.556840121744225	0.605893194675399	0.645363986491645	0.673417866230889	0.683733165263918
1	209660.966829546	7115133.21268217	0	1	2.7	1	4	62	1	III	0.519212722775716	0.577736169099756	0.58440148830434	0.590052485466435	0.593655347824394
1	209992.79366024	7115176.62987653	0	1	6.5	1	0	40	1	III	0.622004330158379	0.593359053135278	0.591792047024118	0.588775485754051	0.595192730426084
1	210283.694017587	7115500.8528803	0	1	2.5	1	2	4	1	III	0.602404415605771	0.611788034439274	0.607414424420091	0.591355681419279	0.595445334912392
1	209967.939348299	7115274.76101463	0	1	3	1	0	10	1	III	0.593223750592522	0.615815848111287	0.608469814060738	0.592169940471943	0.594552099704033
1	210624.063643429	7114996.91213572	0	1	5	1	2	5	1	III	0.586011290550043	0.616190433497243	0.609014809130711	0.59250569343435	0.595512211323061
1	210310.322139686	7114741.92622955	0	1	6	1	4	2	0	III	0.617826253176792	0.607375800608774	0.610566914081851	0.59984904527683	0.598175823688216
1	210592.961222241	7114909.94413442	0	1	1.6	1	0	55	1	III	0.590513348579931	0.60523304343207	0.612924098966809	0.603201150893906	0.60036563873278
1	210558.801349016	7114227.71681011	0	1	3.5	1	0	0	0	III	0.547297477721168	0.61224251985558	0.613409072160621	0.60526031255701	0.602414786812246
1	210934.714787921	7114989.33516649	0	1	11	1	0	2	1	III	0.547297477721168	0.614582747221259	0.611353337764262	0.605532974004891	0.6016802191737
1	210553.516960084	7114447.75176073	0	1	6	1	2	0	0	III	0.492691159247801	0.614734709262405	0.603226482868549	0.61035490036036	0.601381719113202
1	211226.920922969	7114292.23144224	0	1	5	1	0	10	1	III	0.506542444229019	0.614971756935173	0.608560651540627	0.607845693825959	0.602667272091505
1	211310.140011976	7114220.5897399	0	1	3.7	1	2	5	1	III	0.539079725739975	0.58324867486896	0.614554882050269	0.617736876009765	0.620099276304411
1	211579.297703782	7114317.37258774	0	1	1	1	1	2	1	III	0.569034665822675	0.577606678008768	0.612105101346612	0.618306934833664	0.619993627072879
1	211537.998478021	7113956.38588667	0	1	2	1	3	25	1	III	0.580245733261374	0.581901848317006	0.610389441252016	0.616897851227778	0.61906778812531
1	211084.693397125	7114750.7329221	0	1	4	0	3	3	1	III	0.518408656121999	0.603528469801636	0.619483470917249	0.617512166499626	0.620250165462366
1	211278.079755398	7113871.51708594	0	1	5	0	0	6	1	III	0.547645390032976	0.600213557480697	0.624723374844911	0.619952142239247	0.622704803943561
1	211396.106065132	7114635.29058443	0	1	1.8	1	1	1	0	III	0.497679442167093	0.594170928002413	0.622311711311892	0.618677884341254	0.622436374427245
1	211468.523945374	7114595.30316036	0	1	1.7	1	3	10	0	III	0.508503615855099	0.592003792524947	0.624046415087879	0.619677603244525	0.623119682073955
1	212117.478138817	7113849.72054263	0	1	9	1	5	16	1	III	0.496919989585862	0.582849144936802	0.623752593995596	0.620037853715898	0.623544871807142
1	211822.774713831	7114014.38749391	0	1	4	1	0	0	1	III	0.526865363120338	0.589600086212588	0.625923067330104	0.62025219202018	0.623723536730344
1	212406.779005775	7114005.72152918	0	0	1.5	1	0	26	1	III	0.484011262656152	0.576044976709949	0.620250165462366	0.627510309221896	0.633948504923483
1	212023.017858284	7113589.03573535	0	1	5	1	0	0	0	III	0.568369984627816	0.594988942147687	0.623792856930783	0.64543762803122	0.651913762092811
1	212027.352293435	7113630.41205056	0	1	2.5	1	6	20	1	III	0.542527854446029	0.602907299993764	0.619649410248823	0.644454926254452	0.651171147825662
1	211975.757141868	7113153.40505376	0	1	2.7	1	0	3	1	III	0.594242691994521	0.624294459819502	0.60609799623417	0.637706160546188	0.647036433220136
1	212256.902087491	7113927.40229404	0	1	3	1	0	13	1	III	0.592642307281444	0.619071722030521	0.588819086551885	0.624240070581372	0.638862222432135
1	212173.193025021	7113449.4758725	0	1	3	1	0	0	0	III	0.572692215442541	0.622213184833993	0.581171572207364	0.619644582270399	0.636727124452039
1	212088.121509746	7113461.81750781	0	1	7	1	2	3	1	III	0.549240738153173	0.59677398204778	0.594621419902833	0.617708504199793	0.633790910243902
1	212151.018446157	7113301.43758555	0	1	1.5	1	2	8	1	III	0.550672173500552	0.59677398204778	0.591795295477164	0.614040017127991	0.631185531615685
1	211815.837656034	7113625.10999688	0	1	2.5	0	0	0	0	III	0.515472292900308	0.619975745677993	0.574739664793124	0.614269554615292	0.631392300127774
1	212063.605426006	7112963.41066001	0	1	7	1	0	2	0	III	0.516799926759543	0.620718806982676	0.575210273263621	0.614970862864564	0.63173550367281
1	211588.944420729	7112661.63150974	0	1	1.7	0	0	0	1	III	0.526199340820998	0.541369497774707	0.56379863619823	0.605705350636663	0.621446669100959
1	211508.163007008	7113018.27293796	0	1	3	0	4	4	1	III	0.560060650109703	0.58082148432684	0.571928262710371	0.597834467885475	0.617852210997508
1	211261.65312794	7113164.74201727	0	1	3.5	1	0	10	1	III	0.512010097502486	0.573024243115025	0.581743180749535	0.562346220018062	0.577183961867818
1	211346.185089812	7113693.87570106	0	1	1.8	1	1	19	1	III	0.542788386344914	0.59339502453871	0.590206801891882	0.603787451982222	0.607796996832579
1	211512.585813792	7113589.48392325	0	1	2	0	0	48	1	III	0.66544288396853	0.576581776142318	0.587686479090989	0.596732646225862	0.594202339649364
1	211417.833333869	7114397.14539832	0	1	3.3	1	0	7	1	III	0.521998465070062	0.592697441577869	0.598214417696895	0.609547942877289	0.608319044111043
1	210957.11041672	7113885.42260836	0	1	5	1	2	38	0	III	0.558644175529557	0.581892043354776	0.589695155620712	0.594246208669171	0.590658664703603
1	210853.111982914	7114341.26851578	0	1	6	1	2	30	1	III	0.536306262015196	0.602928102016608	0.596233725548404	0.60290399193746	0.595916062593817
1	211187.541475786	7113255.22792014	0	1	6	0	0	27	1	III	0.523061275480935	0.589249014854009	0.591817855834739	0.589249014854009	0.587801814079167
1	210783.764348555	7113116.96458889	0	1	7	1	2	0	1	III	0.681270658969258	0.6250544190407	0.59110927581862	0.568785965442334	0.573133826255502
1	209705.132388303	7113305.36051797	0	1	2	1	5	7	1	III	0.630993723872005	0.589554101228408	0.582224756479335	0.574459314345423	0.562396585941106
1	210209.75792912	7114394.55383519	0	1	2	1	2	54	1	III	0.546012997626417	0.617764949798495	0.578055322170166	0.581036269664064	0.579064249992671
1	209965.363204932	7114594.77502596	0	1	1.7	1	1	26	1	III	0.589679181574128	0.612926155329121	0.580556273460645	0.579134643078373	0.581666111945388
1	216556.053866623	7109482.26165888	0	1	5	1	1	12	1	III	0.492066442966276	0.508482754230526	0.530589938163778	0.583451151848163	0.60138970613433
1	216925.651036132	7109547.22159772	0	1	1	1	4	13	1	III	0.513003468515287	0.518141448497439	0.540601313113457	0.587970763442409	0.622057020663198
1	216037.490249619	7109970.45694548	0	1	7	1	0	6	1	III	0.500053256749973	0.512421190741068	0.535658538341656	0.582809507846775	0.620635747907683
1	216517.101694124	7110114.71383261	0	1	3.5	1	0	6	1	III	0.498472750186416	0.511391937731919	0.533056735991758	0.581751823425037	0.618953883647625
1	216208.663718157	7109897.10911585	0	1	3.5	0	3	15	1	III	0.528367042543539	0.518829196691289	0.538972556593162	0.591052591800006	0.621291905641581
1	212135.609739359	7111898.83312631	0	1	2.7	1	1	6	1	III	0.507017552850557	0.569151490926306	0.590598016977275	0.611143231391986	0.627577990293392
1	216530.658389043	7109777.50560128	0	1	4.5	0	3	17	1	III	0.514418452979057	0.5261011123707	0.561677575111372	0.609405934810931	0.620711505412887
1	217445.911411468	7109424.74543512	0	1	7	1	0	10	1	III	0.506301283835221	0.520341038703925	0.577939212320814	0.61704599857325	0.623692482710448
1	217033.884400461	7109350.21016997	0	0	2.5	1	0	120	1	III	0.437197655439898	0.528439521789436	0.612475782633685	0.625583440065112	0.628919959067959
1	214045.604165265	7112193.01964876	0	0	2.5	1	0	48	1	III	0.488840341568099	0.551850438117651	0.61810046434414	0.643329203128624	0.654188275338247
1	214577.782180914	7111248.97562783	0	0	2.3	0	2	52	1	III	0.461859464646692	0.499803721905508	0.552088022231549	0.606961667537863	0.630883008241323
1	216551.096822359	7109061.38335741	0	1	5	1	7	21	1	III	0.525216996669421	0.510537177325024	0.571577757597419	0.599768400192193	0.610599339008331
1	212538.118574133	7111872.73489566	0	1	3	1	0	0	1	III	0.591923356055514	0.606013357638282	0.621987640857733	0.621714353561066	0.633719444274849
1	217504.597861664	7108898.55900899	0	0	1	0	0	15	1	III	0.547261238098207	0.542452543973717	0.611419975757709	0.624832600356308	0.627026438712312
1	217657.674605234	7109481.25544012	0	0	2	1	7	26	0	III	0.554478764531979	0.583647072314763	0.637356162071228	0.640531599521177	0.641114234924321
1	217872.671747234	7108515.36818157	0	1	4	1	3	22	1	III	0.459132954477756	0.623184174298423	0.623190432786081	0.61400690674922	0.6173662841318
1	218489.605624605	7108149.75914447	0	1	7	1	8	9	1	III	0.566020160913768	0.622531414032116	0.618907153605498	0.611991226672884	0.620514631272228
1	218090.551212348	7109117.08631767	0	1	4	1	3	0	1	III	0.563902169465907	0.602978914975152	0.626846283673953	0.620919108389582	0.629824340343475
1	218242.142525068	7108801.50775424	0	1	3	1	0	0	0	III	0.602807849644676	0.611663252114481	0.625202953816297	0.61717104911811	0.626507401466702
1	218455.500548672	7109132.03596799	0	1	1.6	1	8	23	1	III	0.56237268447844	0.603067785501344	0.628599792719054	0.621865421533443	0.634014308453253
1	218367.627652314	7109210.90314488	0	1	3	1	2	39	1	III	0.534733355046247	0.554522395133624	0.636481165885961	0.640107244252697	0.644538998602806
1	217862.404220987	7108910.17431876	0	1	1	1	1	16	1	III	0.535424292088154	0.580490648745443	0.646816968918734	0.654196500780099	0.656557798381416
1	218383.146008572	7109025.65041462	0	1	8	1	9	28	1	III	0.522149264814397	0.565103501081392	0.647108852863492	0.658190369605469	0.659962296487024
1	214672.259312592	7111097.35097498	0	0	1.5	0	0	99	1	III	0.517372339963005	0.486453473569951	0.581625640392523	0.630636453629537	0.642128169536736
1	215604.249770537	7110639.95878971	0	0	0.5	0	7	1	1	III	0.516185730695327	0.510789901016944	0.540720969438274	0.570661425589564	0.614064037798603
1	215637.733519077	7110637.72477067	0	0	1.3	0	1	0	1	III	0.501524031162651	0.517364799976252	0.552383899687906	0.572930335996814	0.617448508738836
1	218839.6892954	7109270.97298037	0	0	1.3	1	5	78	1	III	0.424926355480906	0.541105061769839	0.643960237503002	0.654492735863049	0.658072352408469
1	218716.913698629	7108698.03764578	0	0	5	1	0	0	0	III	0.435398235917194	0.542379140853363	0.64357936382371	0.653506904840193	0.65708315372493
1	218497.07991053	7109344.74345869	0	0	3	1	4	15	1	III	0.448615968227093	0.543330132960564	0.642850339413542	0.652926623821006	0.656697213649278
1	218081.595636353	7109507.59204152	0	0	3	1	0	42	1	III	0.395386651157371	0.610199600457438	0.656043767929427	0.657566636801195	0.651391983032349
1	217918.515162364	7109312.08548899	0	0	6	1	0	45	1	III	0.426257640136899	0.634924322367125	0.667780935765701	0.66358563303887	0.65422013402083
1	217336.353421014	7109313.41651413	0	0	1.5	1	2	119	1	III	0.424239233135727	0.541365981103695	0.624743402005691	0.631808519365411	0.633068382739789
1	212625.495032439	7111640.21687329	0	1	5	1	0	28	1	III	0.556529104708907	0.641030162573477	0.627511918544417	0.628185540436835	0.637773841618108
1	212711.877296558	7111602.9562366	0	1	1.5	1	1	0	0	III	0.617234587670205	0.668938577174077	0.64895868301354	0.648475468158249	0.642974227666728
1	212838.849865906	7111441.57903584	0	1	6	1	0	0	0	III	0.603082180022735	0.664681941271622	0.648806571960973	0.649538755416807	0.643205940723371
1	212964.199053405	7112320.66034435	0	1	1	1	0	0	0	III	0.592009842399171	0.66745576262484	0.647534906864217	0.649757862091055	0.643846452236472
1	212825.381775832	7112237.39870222	0	1	2	1	0	0	0	III	0.591360867023279	0.669005602597768	0.646992117166344	0.650092184544351	0.644291251897839
1	212781.033633802	7111398.57585189	0	1	5	1	0	30	1	III	0.600030422210706	0.645695775747255	0.649015873670298	0.651359736917941	0.643961340188104
1	213072.073495138	7112276.56329419	1	1	10	1	0	0	1	III	0.585404157638537	0.660253524780194	0.646472871303545	0.65144291520094	0.645147442817796
1	213535.423838697	7111431.38341626	0	1	8	1	0	5	1	III	0.584313333034519	0.650846362114805	0.646690607070695	0.652055442333415	0.645111143588784
1	213658.092337475	7111332.78961389	0	1	1	1	0	2	0	III	0.5396639704707	0.62051844596838	0.648195564746348	0.652004182340181	0.645212173461797
1	213092.823954636	7112112.75623187	0	1	2	1	4	16	1	III	0.53600537776946	0.618016302585873	0.648255407809896	0.652349174022754	0.645588576793222
1	213298.80977742	7111340.92433376	0	1	6	1	0	11	1	III	0.500957384704261	0.615668803453499	0.646586596965687	0.649251699447272	0.641245514153939
1	213030.740568951	7111375.2434593	0	1	1.3	0	2	10	1	III	0.468550100921307	0.62051844596838	0.648255407809896	0.648420602083028	0.639411091804661
1	213953.997326957	7112000.27909283	0	1	5	1	3	20	1	III	0.546672701836093	0.61321166157701	0.646980941295306	0.652524888515201	0.648195564746348
1	213780.370590577	7111474.85599426	0	1	1	1	0	32	1	III	0.540181785821946	0.617100566625628	0.648255407809896	0.653199762106369	0.647896230219666
1	217032.558231965	7109504.29738211	0	1	14	0	5	0	0	III	0.4548167288308	0.516590327025061	0.551076740026378	0.598851978778436	0.612678766250202
1	217202.612148125	7108818.74638161	0	1	4	1	0	7	0	III	0.50781634450044	0.517173707485276	0.545595169067024	0.595632910728192	0.609931826592153
1	216717.018236179	7109096.36967414	0	1	1	1	0	0	0	III	0.503131151199639	0.515427976847143	0.542066454885918	0.592530071734924	0.608317703008475
1	216628.981920525	7109443.15616246	0	1	10	1	0	12	1	III	0.481342196463815	0.514372378588759	0.540661871434176	0.593412339687603	0.610168069601075
1	216933.226786673	7109211.50498218	0	1	2	1	0	32	1	III	0.47393153607927	0.505256831647066	0.532207489014059	0.588574409484663	0.611952126025308
1	216684.60889658	7108853.60654258	0	1	3	1	0	9	0	III	0.432874500750849	0.507127225399202	0.533573389053338	0.588084042072925	0.607535690069588
1	215802.64365582	7108357.33005024	0	1	3.3	1	4	34	1	III	0.598851978778436	0.582067608833478	0.574036180973144	0.569881856443919	0.583182543515986
1	216454.025453553	7108999.03557977	0	1	4	1	1	0	1	III	0.482608824967255	0.554707586765315	0.555775672198556	0.582174718380097	0.586234688759524
1	216210.161887188	7108608.09321378	0	1	10	1	5	31	1	III	0.471953034401486	0.560949802398735	0.554103970527628	0.581476330757186	0.584522843360795
1	216718.849611573	7108612.56233808	0	1	2	1	2	0	1	III	0.51582071185112	0.542525768279976	0.553231567145238	0.583679765463175	0.588667124510736
1	216522.900068644	7109105.68051797	0	1	2.5	0	0	7	1	III	0.500090211629584	0.559401035307263	0.563459396362654	0.580776184797045	0.584887146947606
1	217466.83903259	7108758.26804882	1	1	8	1	0	14	1	III	0.591978847980685	0.571061789989637	0.578956305981779	0.578522086143543	0.589974939822952
1	217123.035089245	7108651.84118501	0	1	4	1	5	55	1	III	0.562916100025558	0.523359417915111	0.565047800541143	0.590526282786967	0.600109755992969
1	216172.542782748	7109123.46301639	0	1	6	1	10	35	1	III	0.464181274175692	0.511231422424091	0.53675901889786	0.576950490476642	0.59253644943259
1	216531.124515727	7109337.80873083	0	1	8	1	6	13	1	III	0.529950797556703	0.513808190822597	0.539357304573618	0.585875689983324	0.597443222998133
1	216800.35380679	7109020.14747436	0	1	3.3	1	0	31	1	III	0.523883044719596	0.518153578042835	0.543070763348909	0.587271541356824	0.595390379428103
1	216656.033616412	7109191.09041775	0	1	4	1	0	3	1	III	0.517684698104737	0.518769115209757	0.54572784900667	0.592751115560869	0.604859054089
1	216546.1469754	7109397.76743278	0	1	3	1	2	1	1	III	0.529471576213608	0.51304998993881	0.555656552315822	0.596700191497801	0.606191843747256
1	217044.874967001	7108909.88315687	0	1	2	1	9	15	1	III	0.540203869343558	0.515667974948812	0.553244560957557	0.594576776026865	0.603005886077418
1	214917.262999529	7109706.40646977	0	0	1	0	3	134	1	III	0.527443528175479	0.568631976842021	0.564457833766888	0.573272645473283	0.602870583534314
1	215153.23223717	7109103.32493338	0	1	4	1	2	24	1	III	0.64224508404504	0.636597514152863	0.601311206816928	0.587278783321025	0.590345680715002
1	214902.723865967	7108987.98320423	0	1	3	1	4	35	1	III	0.571939885617885	0.613180398941146	0.580923914906441	0.572011232375224	0.588662445545197
1	215293.566921698	7109782.96121735	0	1	1	1	1	39	1	III	0.485610246659589	0.503022134304399	0.517124235629281	0.558463662863399	0.592563509941394
1	215505.319803452	7109654.1050332	0	1	1	0	0	0	0	III	0.493446618318336	0.509141415357184	0.513662844896364	0.560359179972782	0.592151045797579
1	215256.84562969	7109732.7604005	0	1	6	1	7	17	1	III	0.434737950563662	0.580038905143546	0.545731276274552	0.567908704281205	0.587087810039532
1	215133.021822741	7109033.15990563	0	1	2	1	4	0	0	III	0.493067175145445	0.601990193128346	0.580848962067721	0.578582584855259	0.581550121312769
1	215093.8180566	7108800.30120393	0	1	0.5	0	0	10	1	III	0.544394910335334	0.595314651727312	0.576709270477725	0.578470319508748	0.580719470978596
1	215407.28203686	7109081.99806902	0	1	1.5	1	4	23	1	III	0.521800339220429	0.517617613077532	0.532936573026104	0.573842108249408	0.589257597923576
1	215655.21781072	7109092.91329852	0	1	1	1	1	0	0	III	0.622279733418848	0.521774232386277	0.528491497039347	0.571431189774716	0.589645057915955
1	215663.477937244	7110073.27409668	0	1	2	0	0	9	1	III	0.54251533746718	0.50944209098793	0.517115771769672	0.560935407876913	0.606387853622371
1	215502.86397008	7109591.93133273	0	1	6	1	2	25	1	III	0.536750674247713	0.513084530830551	0.518178164958825	0.567096114158138	0.602857291698528
1	215925.924707921	7109938.20615276	0	1	3.5	1	2	9	0	III	0.537845432759889	0.504428386688106	0.517921268940044	0.558460175991622	0.609313040971702
1	216302.951305332	7109031.54921879	0	1	1	1	4	16	0	III	0.558153390885039	0.513454616069605	0.528722077607988	0.574626356363662	0.592546880245276
1	214334.551866002	7111424.98332404	0	0	1.3	1	3	78	1	III	0.446143522857971	0.507979780436466	0.576175153255325	0.619042873382476	0.634954750537925
1	215204.212558807	7111374.85517593	0	0	2	1	0	46	1	III	0.445836737751437	0.471276849508251	0.540739953518782	0.599561482668134	0.621620893478444
1	214428.815739473	7111480.25231943	0	1	2.5	1	3	10	0	III	0.555423676965551	0.53304523229749	0.604324638843502	0.639377295972686	0.651382625103501
1	214451.966296351	7112066.63899527	0	1	2	1	0	0	1	III	0.562905192375528	0.576866626741559	0.616862863302515	0.645851850510216	0.656738251448306
1	214259.378071086	7111590.93362587	0	1	7	1	6	40	1	III	0.62849193811435	0.618290781974763	0.629852771758895	0.651810824870326	0.659892290830455
1	214823.734082147	7111233.92039026	0	0	3.5	0	0	75	1	III	0.478330776097045	0.534738063811717	0.610602498054311	0.641416192054326	0.65149176120698
1	215961.397809181	7109897.3737686	0	0	7	1	5	21	1	III	0.443655073644357	0.505262792109952	0.524149030446211	0.579863429067744	0.60444176197142
1	216463.02210163	7109308.44894303	0	0	2.3	0	0	32	1	III	0.424855783582021	0.506744295358596	0.525364398954964	0.581844687463707	0.605543136597693
1	207993.499472072	7117791.02782797	0	1	8	1	7	0	0	III	0.501974105835147	0.520815849304073	0.551037609577216	0.559303492307759	0.56210702657762
1	208317.042091833	7118163.51545247	0	1	5	1	2	5	1	III	0.497257292268943	0.522441744804928	0.55124616622988	0.560080647468627	0.562289208173332
1	208416.285362409	7117948.72508796	0	1	4.8	1	5	8	1	III	0.482782840727203	0.519707322120469	0.551514267921691	0.560436010360712	0.563745617863657
1	207852.190156592	7117940.83638297	0	1	3	1	4	0	1	III	0.5576353073125	0.53947117924705	0.561380326748783	0.559186160564891	0.555068671703852
1	208132.255195068	7118172.75277031	0	1	2.3	1	4	65	1	III	0.606039673089769	0.546543419361167	0.558343172073364	0.561253011227167	0.556539148092503
1	208246.226603143	7117303.37691908	0	1	5	1	3	0	0	III	0.566048264503493	0.547394037246742	0.558361440897767	0.562302470206815	0.558545291424249
1	205692.340434674	7118618.69178353	0	1	2	0	2	29	1	III	0.558954536914867	0.584986001253387	0.584970295430627	0.57781291007892	0.583715975283849
1	205701.571802797	7118638.44824928	0	1	8	1	2	23	0	III	0.567899584770226	0.587160706520893	0.577704161404534	0.562054932117274	0.567703843116897
1	206132.321114078	7117085.45526003	0	0	1	0	0	23	1	III	0.494451060891213	0.4782285839319	0.502614825961461	0.503453761339511	0.515013724565225
1	205841.181072274	7117035.28859339	0	0	2	0	2	20	1	III	0.497494757174401	0.47776553034803	0.50245311856291	0.503469765186207	0.515348494052246
1	208260.450020626	7120311.79156882	1	0	1.7	1	1	35	1	III	0.583414912225996	0.622343540191653	0.64526861905987	0.636970013380947	0.637560904026031
1	209521.315435367	7121919.90255164	0	0	0.5	0	1	85	1	III	0.474011257293465	0.565524578094223	0.627971947193251	0.650011956691389	0.661738336085878
1	207819.902971089	7117819.39743203	0	1	2.5	1	7	0	0	III	0.645207941531812	0.553808331489187	0.557868778705154	0.562213599682375	0.556710064411143
1	208080.677349269	7117098.73525335	0	0	1	1	1	0	0	III	0.594568550589693	0.656497180463175	0.57801508903676	0.560636758804456	0.549515426158701
1	208369.884195246	7117189.03290036	0	1	1.5	0	6	31	1	III	0.496964469552655	0.607699066401521	0.579021483660179	0.555614352226403	0.543533414602776
1	207772.244571712	7117210.34460062	0	1	2	0	0	12	1	III	0.498708993195608	0.624185204505749	0.580783247947726	0.557707726956084	0.544362425803696
1	207690.419563165	7117095.49365455	0	0	2	0	0	59	1	III	0.454275146128743	0.539767533539903	0.560403317214225	0.550099015236296	0.546230643987361
1	208068.020565696	7116969.71763348	0	1	6	1	6	43	1	III	0.580820024013336	0.535424292088119	0.56063014269026	0.549810767173716	0.545107424259209
1	208068.492842535	7117260.71138707	0	1	1.8	1	8	28	1	III	0.564367234707262	0.527478814125046	0.546393215656548	0.545754492282909	0.539719611406503
1	208216.125325265	7117154.26503398	0	1	2.5	1	7	3	1	III	0.57952624559352	0.588871061801615	0.571030706168111	0.558478832243274	0.550882101059347
1	207196.562873233	7116707.31838018	0	1	1	0	1	19	1	III	0.644154965877378	0.529946625232645	0.533821523189604	0.540625303983774	0.531852692365666
1	207244.369003586	7116908.92361889	0	1	3	0	2	0	1	III	0.520434468985119	0.520831704140688	0.517408490181303	0.525300949812036	0.522593468427251
1	207292.514874395	7117194.28219535	0	1	2	0	2	74	1	III	0.519076347351127	0.524496495724618	0.517792880535087	0.525374144316018	0.522625386713644
1	207050.31994695	7117130.52980335	0	1	4	1	5	0	0	III	0.584431856870015	0.544303655624519	0.528463423252371	0.523554623126306	0.524348080156306
1	206728.893226126	7116933.30478404	0	1	7	1	1	19	1	III	0.583877921104287	0.545107424259209	0.528989255428479	0.524151027202593	0.5246519446376
1	206309.468459921	7116983.82872257	0	1	3	1	7	68	1	III	0.574647486212083	0.531115591525653	0.52220228314357	0.523726046084914	0.519647359848023
1	207476.601125853	7117738.01216584	0	1	2.3	1	0	24	1	III	0.578139543531842	0.561886072159339	0.546348571778235	0.532708764078017	0.531921267509131
1	207251.901476363	7117075.71562136	0	1	2.7	1	0	22	1	III	0.561356246472095	0.548228621482369	0.538618981837631	0.540931284428619	0.533285349605373
1	206858.862630673	7117230.08426263	0	1	2	1	0	7	1	III	0.585358381272736	0.561380326748783	0.533237755298574	0.535808861255776	0.531425535679716
1	208373.966322329	7117928.40083996	0	1	4.5	1	3	7	1	III	0.607653766870944	0.640086531640128	0.582831978798735	0.578091263771129	0.568036109210128
1	207933.51978047	7118064.07254702	0	1	5.5	1	1	18	1	III	0.566026151181442	0.637152522801633	0.571775972843801	0.575265496970305	0.562423050402373
1	208646.180693658	7116989.88076901	0	0	1	0	3	0	1	III	0.518141925336561	0.616320192809377	0.636985301971769	0.596974551677849	0.583883285526296
1	209099.917534303	7117132.32801731	0	0	0.7	0	0	11	1	III	0.5692244768138	0.614015638830476	0.639299988748282	0.598731875419763	0.585766643286045
1	209015.559115507	7116684.92083705	0	1	2.5	0	4	3	1	III	0.658611714839473	0.653514504432124	0.600860804319361	0.57257208228191	0.556678771972806
1	208197.840168534	7117473.76887588	0	1	4.5	1	5	43	1	III	0.586738586427147	0.667961478234546	0.601844787598278	0.567026078700699	0.554904818534722
1	208302.447286792	7117003.31199972	0	0	2	0	0	42	1	III	0.511362731456485	0.543102085590178	0.55889433622353	0.5527077913284	0.548523008823409
1	207851.550462376	7117596.55682302	0	1	4.5	1	5	18	1	III	0.557278394700299	0.539922893047444	0.556923270225931	0.561606585978944	0.559726238248994
1	207152.834200064	7118216.34616069	0	1	2	1	7	15	1	III	0.557280302047742	0.557515144348199	0.545708835124674	0.539578855037552	0.548332035542891
1	207505.751831105	7117958.82239851	0	1	6	1	3	51	1	III	0.557280302047742	0.558390676974161	0.545894384383833	0.542105853557711	0.5531867742541
1	207065.209304811	7118581.97290758	0	1	3	1	4	8	0	III	0.576083183288538	0.561360180378005	0.544021606445426	0.543947696686095	0.56127011775963
1	207315.072094209	7118795.32984946	0	1	3.3	0	2	6	1	III	0.482529625297751	0.564674437044462	0.544775307178397	0.562289208173332	0.577324330805619
1	207752.793906307	7119073.68589694	0	1	4	1	2	0	1	III	0.562798947095489	0.562028795480422	0.547082096338448	0.567467212678071	0.576783746480608
1	208506.357408157	7119279.74318618	0	0	1	0	0	61	1	III	0.409553378819268	0.542403638364234	0.558344453574067	0.571227520702626	0.59101831912893
1	207893.990795448	7119267.5216001	1	0	2	0	0	32	1	III	0.536431998012997	0.538279592990911	0.566735059023924	0.573964744806236	0.583784550428383
1	207764.568289062	7119049.68019918	0	0	1.5	0	0	37	1	III	0.446322008968069	0.575164049864953	0.602467954159402	0.591131687163927	0.596173644067407
1	208532.699630121	7119392.93162628	0	0	1.3	0	0	100	1	III	0.520861804485404	0.588791429995957	0.594917774200686	0.595315575600367	0.608953177926803
1	208703.636386458	7119442.53889669	1	0	3.5	1	0	29	0	III	0.604416906828272	0.616908252239986	0.615050613881339	0.610371321438901	0.608460783957862
1	207578.919596942	7119736.62423812	0	1	3.5	1	4	11	1	III	0.57124432921346	0.562543869018274	0.577478826045433	0.58041393756949	0.59017100930179
1	207238.240378734	7119379.75804595	0	1	4	1	0	29	1	III	0.517301619051739	0.538605630397578	0.552868545055904	0.562809765338587	0.584206521510585
1	206545.845016666	7118551.4680793	0	1	2	1	5	5	1	III	0.516827493906142	0.538928627967863	0.533870637416506	0.552661836147308	0.572384357453632
1	206711.785029233	7118250.39622212	0	1	2	1	0	0	0	III	0.50370734929952	0.546953618526658	0.534677147864936	0.548893392087151	0.567181289196231
1	207336.14318187	7118042.41960234	0	1	3	1	0	85	1	III	0.556495189666657	0.560356110334171	0.544099122285475	0.536160856484486	0.550784647462669
1	205687.64082342	7117173.25751464	0	1	2	0	0	26	1	III	0.527387380599452	0.507239460945433	0.522842943668373	0.524348080156306	0.522059440612741
1	206057.586345086	7117590.68908051	0	1	5	1	0	16	1	III	0.609995096922678	0.515219449997268	0.528159290551716	0.531367361545692	0.523778766393777
1	205481.285793625	7117334.6646028	0	1	2	1	3	16	1	III	0.513524085282361	0.512185811997074	0.526636898517381	0.529222518205163	0.524605780839409
1	206409.065573385	7117561.11719747	0	1	2	1	1	0	1	III	0.497610196469619	0.513848781585709	0.527430832385792	0.530316412449248	0.525004267692874
1	205655.276059376	7117372.42332097	0	1	9	1	0	0	0	III	0.477537810802565	0.515753805638138	0.528282344341191	0.531145244837294	0.525982797145719
1	206138.524322852	7118131.20073267	0	1	1.3	1	1	44	1	III	0.462318807839708	0.520470857620484	0.529425680637655	0.532600104808978	0.527815759181259
1	206061.381851124	7117512.26711717	0	1	1	1	0	21	1	III	0.537681341174483	0.521292984487183	0.531198561191722	0.537027120590767	0.532734990119746
1	206012.847942909	7118403.89643964	0	1	1.2	1	0	202	1	III	0.522040426729355	0.52615565061466	0.533337295054689	0.538038492202772	0.53482681512733
1	207130.300119989	7117317.05770297	0	1	6	1	2	18	0	III	0.574938416481884	0.565696179865791	0.532860755920175	0.529810488222804	0.529031008482264
1	207241.765907828	7117257.04708454	0	1	3	1	2	33	1	III	0.577399313448985	0.56463313102785	0.532994270325031	0.530077338219229	0.529229223728151
1	207117.727993617	7117775.84240359	0	1	3	1	5	0	0	III	0.580088257788176	0.565698117016899	0.533337295054689	0.529810488222804	0.529432296753422
1	207181.740353629	7116935.46156722	0	1	2.3	1	0	0	1	III	0.574938416481884	0.566521465778221	0.533337295054689	0.529275089502224	0.529031008482264
1	207333.50043953	7117512.24839596	0	1	3.3	0	3	74	1	III	0.568283110856459	0.566924542187794	0.533195257186731	0.528700321911969	0.528661161660483
1	206639.147746479	7117162.38515187	0	1	2.8	1	5	0	1	III	0.609682619572024	0.566807359456613	0.536856144667297	0.529424101114429	0.530667692423159
1	207253.789432017	7117505.8856793	0	1	2.5	0	3	0	1	III	0.568402588366915	0.558966815471692	0.531971693039886	0.526117503644672	0.526862263678183
1	206458.764356358	7117513.56337258	0	1	3	1	4	30	1	III	0.524494588376171	0.555626213549738	0.53744411468439	0.527526736259838	0.527557194232634
1	206533.719315769	7117768.33711498	0	1	2.3	1	6	42	1	III	0.544485330581808	0.545404195785774	0.543287992477605	0.530217409133615	0.530010372400142
1	206990.819879038	7117947.3259378	0	1	2.5	0	7	61	1	III	0.545699805021627	0.553039550780304	0.545290350914947	0.532743513582995	0.538122236728239
1	206394.944863651	7118366.51956965	0	1	4.5	1	3	105	1	III	0.502099573613434	0.556488215921991	0.545949667691761	0.534676194191441	0.54322046041482
1	207121.095531361	7117757.18803942	0	1	2.3	1	6	21	1	III	0.474832594394392	0.547717511653151	0.543705165386222	0.535803377628828	0.542210936546564
1	206350.988455923	7118616.33971974	0	1	4	1	10	35	1	III	0.534311115741862	0.534045338630211	0.540468096732963	0.542028427123737	0.544219136238216
1	206721.988434598	7118869.94248464	0	1	4	0	1	17	0	III	0.594749182462414	0.520787984132623	0.534323006867888	0.562804162502898	0.581808209419082
1	207018.813874939	7118576.20161202	0	1	2.7	1	0	25	1	III	0.539107382297503	0.512058049440037	0.539003312587653	0.570197343827231	0.588003426789919
1	206107.962175338	7119381.03042126	0	1	3	1	11	37	1	III	0.520836144685393	0.503739178180145	0.54044151306157	0.582013219594124	0.593807578087077
1	205948.725513717	7119290.89256303	0	1	5	1	3	25	1	III	0.516682475805937	0.50762382149697	0.540191531182333	0.576895326377731	0.587828278538115
1	206509.412368506	7118791.88819783	0	1	2.8	1	6	10	1	III	0.493900507687514	0.528431832790546	0.536109030246462	0.563858091831251	0.574774384498807
1	206375.892258901	7119372.86356094	0	0	0.5	0	0	240	1	III	0.500817477702751	0.508980214595359	0.590173035859626	0.632048279046304	0.62922424077958
1	205946.219516439	7118017.37953737	0	1	1.3	1	4	35	1	III	0.535795718432809	0.548651814460587	0.550812065602714	0.549163877963586	0.551055252551583
1	205280.781682549	7118816.06175885	0	1	1.4	0	4	117	1	III	0.546198427678001	0.607896149158311	0.579003751277659	0.562050700186353	0.562783896923128
1	205131.897272235	7118667.11372607	0	1	2	0	1	26	1	III	0.560255944729475	0.599070847035959	0.571234166623283	0.552866458893029	0.557119309902476
1	205798.472487172	7117793.30046373	0	1	1.8	1	0	48	1	III	0.586043208837325	0.578399658202969	0.552795916795947	0.540099710223946	0.547217637299985
1	206148.253555972	7118643.42058922	0	1	0.3	0	0	0	1	III	0.590475976469175	0.534112989900985	0.546606570481795	0.540191531182333	0.542949885130651
1	209954.998659996	7113824.69666614	0	0	3	1	0	10	1	III	0.512280285357925	0.565312802791021	0.580802321434886	0.576371848585085	0.564732819795699
1	209367.717547337	7113377.54807824	0	0	2	1	0	33	1	III	0.432031691074988	0.552249372004253	0.574465334414585	0.574334383011357	0.558096826076945
1	210247.762918482	7115024.12158221	0	0	2	1	2	10	1	III	0.49664382636662	0.56210267543748	0.580017477273384	0.589729160070394	0.59326723217951
1	209584.89048408	7113307.99999346	0	0	2.3	1	3	93	1	III	0.481078073382689	0.539300739764811	0.573916256427413	0.550592601299236	0.554825335740588
1	210088.926871397	7113101.4125639	0	1	4.5	1	3	15	1	III	0.487736240030008	0.539054930204908	0.573840796947387	0.551057457924359	0.554930150509078
1	209650.7521859	7112582.57134278	0	1	7.5	1	1	20	1	III	0.472029432653338	0.560140758754036	0.545377761125821	0.553623795509506	0.542053341865609
1	209731.421358718	7111068.43853787	0	0	1.3	0	3	69	1	III	0.453468933702612	0.506252318621491	0.544219613075457	0.563063770533144	0.578191906212547
1	211118.848612202	7110482.14739122	0	1	1.5	0	0	33	1	III	0.421787992122335	0.597280979154662	0.593403816223321	0.593609213828998	0.629150032996764
1	210839.237316282	7110248.86322566	0	1	3	0	0	38	1	III	0.570532560348873	0.559526503086087	0.600863456724982	0.630054831505211	0.644098550079181
1	210862.857207308	7110566.60231592	0	1	1	1	0	0	1	III	0.562739133835282	0.543040573595794	0.585049927234397	0.613141536713728	0.635218977926862
1	210567.300242992	7109497.24238296	0	1	5	1	4	6	0	III	0.475730776786245	0.571337342263889	0.601808071138898	0.633837789295995	0.646817892789777
1	211143.386654265	7110102.77607342	0	1	1	0	0	24	0	III	0.452490061522723	0.562821984290667	0.616469025612192	0.643283128734756	0.651603162288965
1	210689.733401349	7109170.75813942	0	1	2	1	0	29	1	III	0.448299050332281	0.561803907156142	0.616302341221132	0.643080472947403	0.651545226573758
1	210510.795843987	7109590.72971466	0	1	2	1	2	0	1	III	0.469638496638698	0.567707121372059	0.589339971542073	0.632044732569847	0.644914507866216
1	210183.978648001	7109766.06185846	0	1	2	0	0	41	1	III	0.505313813690221	0.534243464471102	0.569505095481619	0.616337597369556	0.628634661435643
1	211640.331750501	7109241.61747178	0	1	1	1	0	10	1	III	0.501600503919845	0.664474278689095	0.666225075721502	0.669656246900768	0.662627965212152
1	204273.920586826	7117545.58814924	0	0	1.5	0	21	0	1	IV	0.417715519666613	0.477071791886784	0.490953236818477	0.50262138247214	0.5187331438045
1	204306.950762663	7117527.53546302	0	0	3.5	1	2	0	1	IV	0.512376636265889	0.49926036596399	0.518513351678935	0.531060457229764	0.536500960588259
1	199508.045337966	7121589.57814787	0	0	0.666666666666667	0	3	3	1	IV	0.486298084259474	0.491545006632525	0.582042038440282	0.591631174087135	0.594889402388697
1	202446.011254855	7119202.64777969	0	0	0.5	0	4	15	1	IV	0.527173906563179	0.559364616869392	0.57254219055162	0.570222198963565	0.586381494998884
1	201453.340911053	7119356.79914959	0	0	1.5	0	3	8	1	IV	0.546006917954053	0.537237286567454	0.568895459174944	0.581675142050199	0.583362460136947
1	201728.237383325	7118611.35128113	0	0	1.5	1	5	20	1	IV	0.504045635462276	0.550393253566468	0.570584565401651	0.570237100124844	0.584016531705902
1	200841.879513433	7119407.88597936	0	0	1	0	1	20	1	IV	0.443379327654805	0.55845686793261	0.595150291918935	0.592579603194939	0.591717004776507
1	200925.099880308	7119540.19908166	0	0	1	0	5	20	1	IV	0.533553123474344	0.553210437298407	0.586671888829694	0.58749288320573	0.593947172165139
1	200092.599702517	7119913.28404761	0	0	2	1	3	30	1	IV	0.484020650386886	0.569463551044248	0.57979935407664	0.596786022186276	0.598779976366097
1	199705.89159788	7120243.74118478	0	0	0.5	0	7	13	1	IV	0.508700102567424	0.574760437011689	0.58383160829599	0.586781501769793	0.607048988342605
1	201149.335418513	7118907.631608	0	0	1.2	0	3	15	1	IV	0.505899071693186	0.546328365803601	0.581440329551548	0.589205920698013	0.584889352319353
1	201326.686493421	7119180.72323566	0	0	0.666666666666667	0	5	40	1	IV	0.506954967975395	0.530162304639442	0.573020070790874	0.586675584317638	0.582104802130836
1	202138.73864226	7117992.94124637	0	0	0.666666666666667	0	4	13	1	IV	0.541639387605508	0.538071870803531	0.56781256198799	0.567236483097335	0.56563305854704
1	201465.160852313	7118210.51856316	0	0	3	0	6	15	1	IV	0.53839355707166	0.541191101073834	0.570924580097024	0.576881051063842	0.570857822894838
1	202854.407322105	7116932.98505041	0	0	1.5	1	10	0	1	IV	0.447653830053575	0.509119480848402	0.531946420669888	0.542331516742651	0.538680821656564
1	204196.158837855	7117753.17695008	1	0	1	0	3	0	1	IV	0.421683132648663	0.519964754581609	0.513004422187189	0.524662226439608	0.53063639998375
1	203732.872891037	7117549.74721731	0	0	0.333333333333333	0	1	0	1	IV	0.467289447783285	0.505196094510261	0.509843587874221	0.515116125345947	0.524267673492415
1	203937.839258185	7117051.89512736	0	0	2	0	2	0	1	IV	0.542955994606737	0.481512829660621	0.507039070130699	0.509622037407919	0.523265838622271
1	204451.321379764	7117471.10380253	0	0	3	0	4	0	1	IV	0.542984485626518	0.483244717120392	0.506008774042771	0.507067531349623	0.520487189292065
1	204235.128330007	7117214.83580885	0	0	1	0	5	0	1	IV	0.454286694525274	0.504733264444938	0.509830385446187	0.522929221391813	0.530636906621953
1	204217.558783691	7117779.49133497	0	0	0.5	0	1	0	1	IV	0.469209119677999	0.505829155442426	0.511346817014012	0.525887995958369	0.532940208911867
1	203466.460501082	7117664.30808879	0	0	0.5	0	5	0	1	IV	0.566544830798875	0.545545995236619	0.526592195033512	0.542331516742651	0.546267420053624
1	204715.477118816	7117006.42023999	0	0	1	0	2	0	0	IV	0.516339302062352	0.475803047416783	0.505265474317732	0.507079094649305	0.521857380867244
1	202575.167644253	7118152.79591963	0	0	0.5	0	6	5	1	IV	0.602857023478651	0.570785820484093	0.551109731197517	0.566216021775491	0.568231225013228
1	202528.878537694	7119701.0358499	0	0	2.5	0	5	10	1	IV	0.57301473617602	0.597489655018202	0.573381602764446	0.57131084799865	0.589665263890993
1	211030.716696933	7138297.31353498	0	0	1	1	14	4	1	IV	0.597269356250548	0.665852665901709	0.668837338685766	0.664308071136511	0.667180418966821
1	209814.461583843	7141644.22496083	0	0	2	1	6	15	1	IV	0.535355269909111	0.694467842578845	0.694111138582117	0.690919846296169	0.68837144970905
1	212888.946012171	7137103.08629503	0	0	1	1	2	10	1	IV	0.686736226080258	0.666373789310799	0.676603257656185	0.664877444505573	0.670231580734218
1	207181.469263509	7143165.56844922	0	0	1.5	1	8	35	1	IV	0.661753416061375	0.685583174227749	0.679221689700901	0.685208588838407	0.680019021034138
1	203043.088189859	7117166.59632931	0	1	4	0	12	30	1	IV	0.530564665794777	0.506326675415463	0.527266740798307	0.525655806065175	0.530635654926494
1	202890.47232691	7116848.07090097	0	1	6	1	4	5	0	IV	0.498357087373734	0.512181729078455	0.525772988796226	0.528073549270612	0.531800001862459
1	203059.028169205	7116960.45128477	0	1	2	1	6	15	1	IV	0.478895753623208	0.522285819054756	0.527710795403639	0.529094934462105	0.531816303730323
1	203909.004937833	7116337.73555502	0	1	1.66666666666667	0	3	10	1	IV	0.553430914878807	0.537389874457781	0.523988544940512	0.519221812486489	0.525297820567994
1	203924.386783289	7116931.1157052	0	1	3	0	2	5	0	IV	0.555724740028526	0.538845181462985	0.523669004439676	0.518548369405903	0.524518668650943
1	203773.360794563	7116636.11893869	1	1	4	1	3	30	0	IV	0.537653625012791	0.504476994276067	0.527167886494977	0.528829544782594	0.531839638948157
1	203164.364913693	7116330.75156663	1	1	3.5	1	9	7	0	IV	0.523324072360623	0.527300745249089	0.52916944026955	0.531338125467195	0.53154623508477
1	202822.151698213	7116961.91316349	0	1	2	1	0	5	1	IV	0.524831056595621	0.529107868670927	0.527416825294076	0.530677914620615	0.531204909085666
1	203565.064489523	7116799.67294901	1	1	5	1	9	30	1	IV	0.436580300331298	0.517796516416592	0.527307987212983	0.536152541636335	0.533810198306849
1	204179.736760885	7116612.52005309	0	1	3	1	8	10	0	IV	0.483382537960591	0.54467976093291	0.521953284740392	0.512835443020305	0.513537883759616
1	204234.666920861	7115984.97921211	0	1	2.66666666666667	0	8	22	1	IV	0.516857922077084	0.543178796768132	0.528114110231663	0.510727822779063	0.508780121803397
1	203410.765881786	7116440.44941383	0	0	1	0	3	50	1	IV	0.521953284740392	0.539579778906539	0.530407249926893	0.509174674749349	0.507380515337021
1	203604.975003852	7115505.94611054	0	0	4	1	3	15	1	IV	0.596870779991223	0.563346982003167	0.534055680036708	0.51628649234809	0.515671133995223
1	203931.364434425	7115616.8373037	0	0	1.33333333333333	0	3	20	1	IV	0.409016042947496	0.517609000206816	0.525486469268052	0.5171920955181	0.508736610412138
1	202775.13459778	7117317.37655001	0	1	7	1	8	30	0	IV	0.496602416038552	0.529730200767286	0.536133706569536	0.543272525072953	0.543348491192736
1	202175.308142871	7116663.00289937	0	1	3	1	1	0	0	IV	0.575486123562257	0.534898996353087	0.540925800800484	0.543067157267572	0.545071393252039
1	202790.485321132	7116964.68890712	0	1	0.333333333333333	0	1	5	1	IV	0.54160493612296	0.533824354410402	0.540714979171499	0.543143033981322	0.544760107993939
1	202492.276369445	7117264.9775328	0	1	4	0	7	2	0	IV	0.609951615332581	0.535153925419688	0.548248589038625	0.54406404495206	0.546217620372611
1	202596.105237452	7117348.2708883	0	1	8	1	4	2	0	IV	0.531954020261533	0.539529919624357	0.546567350626058	0.543457388878417	0.547205090522834
1	202704.046872636	7117833.55406285	0	1	2	0	3	7	0	IV	0.497104510665454	0.546440720558914	0.550574123860578	0.544646620750104	0.549368441104127
1	201967.220340159	7117508.01574846	0	1	4	1	2	10	1	IV	0.494896143675362	0.54695057868903	0.55035948753336	0.544890940189954	0.549731671805988
1	202873.149587402	7116794.69667386	0	1	3	0	3	8	1	IV	0.53904753923325	0.527952015399407	0.542998790740924	0.544245421886688	0.543781936168286
1	202948.985139001	7117585.67642641	0	1	2.5	1	1	10	1	IV	0.524552285671523	0.523170650004954	0.534664809704242	0.544501900672927	0.542367935181744
1	201583.710421935	7117557.32746261	0	1	2.5	0	3	15	1	IV	0.572918176651154	0.566141158342367	0.558641016483149	0.546567350626058	0.552395135165289
1	202378.224878045	7117489.97540876	0	1	4	1	3	20	0	IV	0.541891157627308	0.559729635715611	0.556734681129369	0.546746343373553	0.551773697138243
1	201888.680251738	7118027.15098838	0	1	8	1	4	0	0	IV	0.589569330215211	0.562086075544733	0.558838069437742	0.548989742994592	0.55446243286094
1	202580.051674422	7117863.3763667	0	1	2	1	4	4	0	IV	0.509537458419957	0.553369224071547	0.55439352989215	0.552151978016443	0.554908186197014
1	202308.464653073	7117457.35033217	0	1	2.5	0	5	7	1	IV	0.536526441574428	0.52620148658763	0.538716614246581	0.54339390993125	0.542614579201176
1	202833.664552281	7117000.18431193	0	1	3.5	1	1	0	0	IV	0.539734721183796	0.524244874715455	0.538032323121864	0.543359041213989	0.542181789874625
1	203042.209099932	7117041.48068466	0	1	1	1	2	0	0	IV	0.542031109333049	0.523333251476983	0.53724157810158	0.5432994067654	0.541739284990976
1	202869.19902043	7117101.71300301	0	1	4.5	1	3	50	0	IV	0.532240629196087	0.520368367433922	0.532557994126908	0.544226408004387	0.539832115172245
1	203104.6994866	7116646.34184272	0	1	3.5	0	2	0	1	IV	0.536133706569536	0.516939878464303	0.532410323620028	0.544069528579874	0.539106607435024
1	203005.844554612	7117382.5536561	0	1	8	1	7	7	0	IV	0.54103723168508	0.54103723168508	0.54416698217255	0.54443246126073	0.546475648880766
1	203278.401324667	7117814.39140113	0	1	4	1	1	0	1	IV	0.567969381811666	0.541385650635448	0.544188052414414	0.544406950473488	0.545931100844741
1	202558.172922449	7117739.67057143	0	1	2	0	4	0	1	IV	0.515511840582633	0.540525615215533	0.543915659188914	0.544069528579874	0.547376930712631
1	203265.783332171	7116745.32304164	0	0	0.5	0	1	0	1	IV	0.467543423174535	0.513225078582339	0.527952015399407	0.541607826948374	0.535201132298866
1	202789.829482829	7115970.08667147	0	0	5	0	5	0	1	IV	0.544316768645846	0.542331516742651	0.530173718929122	0.525974363088475	0.527997434138724
1	201880.842834985	7115744.60603227	0	0	2	0	4	20	1	IV	0.562947809697422	0.542712211610231	0.534087121486022	0.539633750915482	0.541793018579673
1	201649.73711312	7115941.57638771	0	1	2	0	9	0	1	IV	0.482532083988122	0.534072339535114	0.542341470718696	0.539830267429689	0.548213601109902
1	200966.815851299	7115602.96235519	0	1	2.33333333333333	1	3	20	1	IV	0.557357102632464	0.542504131793681	0.540879845619333	0.542729109526371	0.561882346868502
1	200058.201355714	7116060.05407157	0	1	8	0	9	15	0	IV	0.544548720121733	0.537313133478508	0.543040364980209	0.557129710912537	0.581359803675355
1	200941.469689921	7115557.51432555	0	0	1	0	3	0	1	IV	0.568359315393888	0.545480191708359	0.543182849883852	0.558460056781517	0.579978883266567
1	199908.157799426	7116982.95577206	0	0	1	0	13	0	1	IV	0.518703162669296	0.538090229033517	0.561761796474012	0.585393726825409	0.597184002399404
1	196057.581863042	7116986.92573453	0	0	2	1	4	0	1	IV	0.46659126877677	0.627619087696244	0.638535380363368	0.638920843600595	0.637556672096314
1	199591.5057524	7115956.5672386	0	0	3	0	2	9	1	IV	0.511628955602803	0.527994573116302	0.566429376602289	0.576649218797327	0.590776741505547
1	199848.184706556	7115631.74137301	0	0	2.5	0	8	20	1	IV	0.433991789816868	0.589666128160351	0.605964243412228	0.605881035328583	0.606662660837448
1	201357.918025102	7115358.35879235	0	0	0.75	0	6	30	1	IV	0.501666665077389	0.517503380776605	0.562132745981595	0.561712682247145	0.564890980720857
1	201560.322708331	7114923.06219635	0	0	2.66666666666667	1	7	10	1	IV	0.382110238076552	0.542393624782869	0.59072723984685	0.593881219624042	0.591451972722536
1	201468.676057139	7115747.95395072	0	0	0.75	0	22	25	1	IV	0.463080018757547	0.53245139121931	0.544729709626151	0.546381473541082	0.556411623953311
1	201440.473202834	7115224.34756002	0	0	1	1	3	55	1	IV	0.550678491592001	0.600422441959007	0.551165103911247	0.551734209059879	0.558152377604323
1	202520.589461524	7113895.14342728	0	0	1	0	2	30	0	IV	0.562409639357823	0.651861280203078	0.650716572999818	0.628223866224226	0.610006988048651
1	200607.387178771	7112886.76819333	0	0	4	0	5	20	0	IV	0.509723722935742	0.630688309669515	0.63801586627947	0.643114000558811	0.64534425735499
1	200931.155369585	7113071.04872572	0	0	1	0	7	50	1	IV	0.488984048368634	0.613961875439345	0.644691586493755	0.647818028926688	0.647289872167659
1	201472.183861094	7116176.40736509	0	0	2.5	0	6	20	1	IV	0.517573595046131	0.530427455902684	0.54064217209859	0.541423410178246	0.542833566665525
1	201896.844696969	7116461.95211012	1	0	1	1	6	40	0	IV	0.5304604768753	0.537736713886572	0.545905470847414	0.542149841785654	0.545361697674862
1	201698.807282178	7117073.35473201	0	0	1	0	2	10	1	IV	0.510202795266576	0.559654772281834	0.551504284142859	0.546194583178038	0.548701703548166
1	201625.232347758	7116727.3395971	0	0	1.5	0	5	50	1	IV	0.574357867240589	0.550668776035038	0.550668776035038	0.549019455909209	0.552343547344458
1	202557.434941782	7114725.75976696	0	0	1	0	4	240	1	IV	0.514701485635348	0.540883779524752	0.528080046176032	0.529987961052943	0.545390307903665
1	202382.56196251	7115244.62034326	0	0	1	0	4	50	1	IV	0.47299161553476	0.507387220859547	0.517103850844896	0.530407011508328	0.541411995887775
1	202682.142875986	7113775.10106321	0	0	3	0	3	20	1	IV	0.333548456429695	0.449904724954405	0.478199571371697	0.522387444972821	0.566076278686809
1	203433.355065022	7113052.11479692	0	0	1	0	5	14	1	IV	0.375255420807918	0.538579612971725	0.487863004213696	0.529646635056768	0.574462115764661
1	202881.830308085	7116528.94075082	0	1	3	1	11	12	0	IV	0.487668097018284	0.522819221019642	0.530504465104149	0.532699167728391	0.532265156507489
1	202998.494429229	7116453.10818653	0	1	5	0	3	10	0	IV	0.527192175388185	0.5281944572927	0.528997898102828	0.527312338351274	0.530559122561873
1	202720.517068421	7117210.97609725	0	1	3	1	0	0	0	IV	0.529111117124275	0.533688187599323	0.539919674396265	0.54311752319256	0.544520616531353
1	202857.680594606	7116981.19379873	0	1	4	1	1	20	1	IV	0.486699700356359	0.523037105798881	0.528251647949956	0.52918618917589	0.531884759664458
1	201090.959515376	7115723.79475592	0	1	4	1	5	0	1	IV	0.555085390805781	0.54418730735779	0.540650784969822	0.544770032167477	0.566042661667266
1	202263.979784206	7117112.13781937	0	0	2	0	4	0	0	IV	0.483617365359639	0.573284804820875	0.545669287443019	0.54401469230627	0.548543930055733
1	202413.926016934	7115409.78429467	0	1	3	1	2	9	0	IV	0.535319000482579	0.499823331832795	0.511520594358059	0.526330113410729	0.531991183757592
1	202494.138480766	7117554.40090906	0	1	4	1	3	0	0	IV	0.528421223163731	0.523170650004954	0.535201132298866	0.544520616531353	0.54232609272031
1	202033.292500228	7117412.59265512	0	1	2	1	2	10	1	IV	0.504787832499017	0.547135829924327	0.551203101872892	0.54419863224007	0.548524618148944
1	202226.791553054	7117397.65568328	0	0	1	1	2	0	0	IV	0.586637496948217	0.568785071373474	0.558700054882856	0.548085659741889	0.553854286670629
1	204280.50162618	7116288.57894737	0	1	5	0	3	5	0	IV	0.485581099988447	0.54392480850219	0.522206336260379	0.512422770261836	0.512389570474119
1	203589.400360081	7116903.62534581	0	1	8	1	4	1	0	IV	0.483479067683588	0.526140481233783	0.530792653560929	0.531858175992458	0.531873762607111
1	200627.053272357	7115731.42796633	0	0	1	0	1	0	1	IV	0.549628019332587	0.544628322125273	0.540526092055114	0.547090232372049	0.572337567809561
1	202986.559136454	7115141.52125099	1	1	2	0	1	10	1	IV	0.520678937435643	0.501573264599339	0.514423549175588	0.527613222598973	0.532873749732351
1	203155.63152493	7113099.91823436	0	0	4	0	5	53	1	IV	0.364048317074952	0.504357606173412	0.608719140291575	0.631417721509936	0.610421866178893
1	190275.51523401	7109143.09274854	0	0	3	1	7	23	1	IV	0.533533245323428	0.67109966278071	0.686314046382256	0.686994194983626	0.686518669128617
1	190888.389213091	7107012.06071801	1	1	2.5	1	10	17	1	IV	0.603137850761303	0.673952698707491	0.679444491863077	0.684272944927179	0.689361810682319
1	191172.036018336	7106061.37158133	0	1	8	1	2	10	1	IV	0.527111142873458	0.608643054960938	0.658318102358928	0.673732459545224	0.683788478374739
1	191490.765746888	7105507.17821349	0	1	1	0	3	15	1	IV	0.444004625083862	0.617430567742866	0.659977257251802	0.670348376035947	0.681616783141984
1	192289.64835801	7106953.37252621	0	0	3.5	0	14	23	1	IV	0.558107018470794	0.688232749700668	0.69840517640125	0.698808521032329	0.700075805187177
1	195641.490738636	7102052.87604802	0	0	2.66666666666667	0	3	17	1	IV	0.489906579256361	0.579061448573527	0.605692267418006	0.607368767261248	0.612886965274778
1	199803.510509836	7101309.85597226	0	0	1	0	3	0	1	IV	0.531548351048205	0.611822336911821	0.647003173827838	0.649327218532631	0.64552772045162
1	199939.330289569	7103055.34522383	0	0	2.5	0	3	15	1	IV	0.588297247888172	0.688696563243813	0.677682757378033	0.662469983100895	0.665889203548392
1	190571.378542075	7098244.48781472	0	0	1	0	6	13	1	IV	0.629438519479515	0.650182187557157	0.649781942366529	0.642519712447686	0.64435231685624
1	193612.059375392	7096588.7456913	0	0	2	0	7	100	1	IV	0.639155268665008	0.576635599136292	0.574639469384693	0.590365678071814	0.61879956722268
1	195151.740589051	7096980.72007765	0	0	2.5	0	4	20	1	IV	0.574926078319082	0.642172425984212	0.669169783591611	0.649880349637064	0.649506092071477
1	201995.627390889	7098895.62580014	0	0	2	0	6	30	1	IV	0.554739892482919	0.592599600553411	0.617976933717497	0.636664152145496	0.653384894133218
1	201195.660379596	7099307.4277453	0	0	2	1	3	30	1	IV	0.476543813945344	0.587243229151565	0.646899014711763	0.666827440259877	0.665677905083174
1	200399.044095123	7103973.97573779	0	0	1.5	1	2	17	1	IV	0.556221842763764	0.688959062100048	0.681334823370082	0.671965807675801	0.672644615172835
1	200150.046954922	7110065.11136964	0	0	0.5	0	3	0	1	IV	0.481811776757645	0.633790850640442	0.672369807956606	0.679661870002694	0.665400475262508
1	199353.666766889	7111142.57953809	0	0	0.5	0	2	20	1	IV	0.416552722452405	0.593222856521524	0.632080554962098	0.648840010166371	0.658555597066833
1	198978.393999642	7110586.06701634	0	0	0.5	0	4	11	1	IV	0.466949433088873	0.600412070750146	0.652448952197474	0.656237572431592	0.666211962699777
1	194698.047093136	7106014.15312524	1	0	6	1	6	10	1	IV	0.603370904920972	0.698635458946302	0.706360012292677	0.708849310875068	0.711222380399655
1	199253.332596505	7112365.82483969	0	0	1	0	1	0	0	IV	0.583128333091912	0.625535368918916	0.645018726587271	0.645660042761756	0.652221679687584
1	194814.393311728	7122051.12172037	0	0	1	0	5	10	1	IV	0.515817433595452	0.612032294272702	0.631465613842333	0.637849360704527	0.649543702602244
1	190068.223354205	7121989.29650865	0	0	3	1	2	0	1	IV	0.529658526182466	0.603986114263544	0.646174907684658	0.655383676290564	0.652000904083476
1	189637.039054368	7122048.06309667	1	0	1	0	6	13	1	IV	0.539288699628235	0.612613737582414	0.650686204433518	0.655276000499405	0.652618199587233
1	191205.101616362	7120933.57840963	0	0	1	0	6	15	1	IV	0.48935282230446	0.595225214958767	0.633841007948107	0.644106745719948	0.654448211193099
1	191436.683586214	7122363.17623954	0	0	1	1	0	0	1	IV	0.592285364866522	0.659389615059194	0.665404796600351	0.653597772121515	0.652191013097697
1	193591.172456563	7116929.63694504	0	0	2	0	4	0	1	IV	0.577620327473851	0.60918396711353	0.638612508774114	0.645902633667042	0.647969305515164
1	193028.776407419	7121837.60266967	0	0	1	0	13	15	1	IV	0.520669043064372	0.6467289328573	0.655366450548326	0.660479724407284	0.655571967362967
1	194282.734885316	7118171.20862668	0	0	0.333333333333333	0	6	80	1	IV	0.635583162307897	0.66954961419107	0.660531550644012	0.655486583710209	0.653710365295324

## Sheet: Dataset S2
period	x	y	infTi_TMS_domi	ethnic_group	ndvi1000	area
0	191606.882020872	7140757.96536554	1	1	0.613322079182934	I
0	192156.609695656	7140733.53482083	1	1	0.605870962143541	I
0	192327.276284665	7142363.35785696	0	0	0.544089078900705	I
0	191975.100904426	7141965.96765567	1	1	0.555326282975627	I
0	192510.779797245	7141847.38121877	1	1	0.561957776546706	I
0	192913.722913131	7143197.6812247	1	0	0.611262202262541	I
0	193316.258036831	7142144.54756023	1	1	0.615431368351716	I
0	193773.681625867	7141995.94344835	0	1	0.616788744924734	I
0	194565.158675296	7141437.17545841	0	1	0.597216546535654	I
0	194519.519700704	7141279.3004672	0	1	0.599694162607206	I
0	192353.967746062	7141407.11924027	1	1	0.55656713247204	I
0	190176.404620863	7140839.29852883	1	1	0.593121409417114	I
0	205476.297752352	7131602.87231431	0	0	0.662165194750438	I
0	204820.586470494	7131111.8163989	0	0	0.678786516189314	I
0	191706.140582237	7139650.86822722	1	0	0.622439682483901	I
0	189897.444450524	7136452.37845772	0	0	0.621945530176387	I
0	193131.455087416	7138857.32475078	1	0	0.645228087902043	I
0	191045.074517624	7139756.69944429	0	1	0.623015552758917	I
0	190047.818874536	7139261.67199079	0	1	0.644066631794318	I
0	190005.983148104	7136830.82581539	0	0	0.626963078974638	I
0	207096.196772562	7128639.31493955	0	0	0.668926000593024	I
0	195978.519277826	7137568.02332376	0	0	0.623502373693881	I
0	204083.881269621	7134446.25516943	0	0	0.607417762279525	I
0	201270.947118623	7134714.6352921	0	0	0.652134478092785	I
0	201530.855334118	7137818.92018037	0	0	0.674702107906351	I
0	201545.968807226	7139083.02086728	0	0	0.676886796950977	I
0	200132.439696824	7135168.07729901	0	0	0.605562210082914	I
0	209727.095732382	7131803.85344662	0	0	0.722909748553296	I
0	210357.469393607	7132585.72343542	0	0	0.700280427931959	I
0	210036.785962604	7129316.36200156	0	0	0.569420576096933	I
0	209086.893376322	7129843.60237323	0	0	0.651548683642546	I
0	195105.270040642	7140289.70034772	0	0	0.604295074939852	I
0	195116.999987988	7140239.43177993	0	0	0.607828676699632	I
0	196724.91735344	7139765.28261299	0	0	0.648281931877139	I
0	200107.757412713	7141820.10208012	0	0	0.670861959456313	I
0	196602.597858699	7126591.80930202	0	0	0.55388545990038	I
0	193237.975442432	7127760.91408402	0	0	0.561708688736238	I
0	192030.982004168	7127674.04899935	0	0	0.53694862127275	I
0	191899.468617434	7131401.55424058	1	0	0.604826450346656	I
0	192975.584441494	7129326.53226395	0	0	0.540125578640502	I
0	192997.133986838	7130264.60666998	0	0	0.538315832614286	I
0	198202.637845473	7123476.24021547	1	1	0.548937141890359	I
0	197743.712678473	7124432.89579359	0	0	0.540570139883577	I
0	208216.187867237	7131103.07063379	0	0	0.722953230142463	I
0	197820.699486442	7124173.64679645	0	1	0.566825389861285	I
0	197325.629011394	7128464.39999336	0	0	0.535803228616107	I
0	199002.178322725	7123078.65162268	1	0	0.569337725640323	I
0	202735.317581976	7125910.3197138	0	0	0.644077360629731	I
0	196575.814366788	7134105.82762364	0	0	0.649447619914985	I
0	200481.353363849	7128989.48279607	0	0	0.636189877986622	I
0	204918.066471284	7132870.43831604	1	1	0.670606315135538	I
0	195564.529315989	7129489.92944536	0	0	0.644873201847353	I
0	205291.862976193	7132924.50016016	0	1	0.675760149957893	I
0	192044.258522656	7134314.62420936	1	0	0.629363656043768	I
0	191178.627790675	7139625.70503502	1	1	0.621446341276551	I
0	210125.049227303	7126385.08152014	1	0	0.634585320949419	I
0	208406.40095377	7125994.02820964	0	0	0.621481776237885	I
0	192013.567772189	7133568.2515113	0	0	0.622870594262721	I
0	198841.82816943	7150424.97758029	0	0	0.6414178013801	I
0	192441.786925631	7135036.07765906	1	0	0.658551990985839	I
0	192902.953290641	7133995.3652462	1	0	0.6486990451822	I
0	191659.680305138	7135007.81544711	1	0	0.641584217548415	I
0	194000.314368771	7132991.21846526	0	0	0.646674454212281	I
0	190836.741718965	7136943.69824667	0	0	0.622190892696002	I
0	207078.935232548	7126396.45772068	0	0	0.652745723722907	I
0	210817.185275629	7125671.22701369	0	0	0.682049930096203	I
0	194909.273959989	7133092.02370959	1	0	0.664704382419851	I
0	198643.429024808	7137454.51222209	0	0	0.587568312881489	I
0	203517.011262476	7132578.62229942	1	1	0.632573485373978	I
0	204089.503813842	7132651.91694131	1	0	0.631168484687239	I
0	203374.794849437	7133800.92977999	1	0	0.584006160497924	I
0	189778.224369043	7132124.94567733	0	0	0.576124906540227	I
0	202526.113458963	7133900.96322937	0	0	0.610983639956475	I
0	201652.068481911	7126291.90842345	0	0	0.648054778575815	I
0	202818.750845855	7134638.38160409	0	0	0.565163373947556	I
0	208722.808844505	7130503.53590483	1	1	0.698580324649474	I
0	192481.23355847	7127643.86628058	0	0	0.536595523356679	I
0	191678.423234174	7128940.50283648	0	0	0.572241008281387	I
0	191586.73367817	7129357.2403183	0	0	0.597529798745414	I
0	191602.921004279	7131169.30619406	1	0	0.605349779130312	I
0	192269.758321337	7142867.26082366	0	0	0.61090970039257	I
0	199547.566595705	7123718.54613775	0	0	0.519332796334427	I
0	190911.733259631	7139947.40239855	1	1	0.621614724397467	I
0	208822.772840662	7126821.71167942	1	0	0.638136506080975	I
0	199413.535635244	7138711.03770384	0	0	0.625519692898104	I
0	196734.209661167	7135426.56397921	0	0	0.672948807477392	I
0	204817.653204825	7133215.51108832	0	0	0.642363011834062	I
0	209366.968405316	7131856.79381095	0	0	0.73905235528991	I
0	197048.266660728	7132280.06215477	0	0	0.566631257533375	I
0	199691.50154338	7139774.21019928	0	0	0.665125817061199	I
0	196594.832898647	7134515.78848455	0	0	0.64407736063009	I
0	190508.79842855	7129592.85423597	0	0	0.585987150669746	I
0	190353.016687835	7129482.16907381	0	0	0.575853884221613	I
0	200405.348576665	7123303.09428584	0	0	0.5345973074437	I
0	197324.529816717	7127754.11526497	0	0	0.537682652474177	I
0	197985.56088073	7125814.8527209	0	0	0.602399468422429	I
0	191435.214417176	7141082.09736375	0	1	0.581858634948669	I
0	202889.167302491	7123015.50808369	0	0	0.598671674730676	I
0	191765.380821982	7140400.27441486	0	1	0.573920428753024	I
0	191886.510125184	7141094.58127772	1	1	0.569804668427164	I
0	192762.172070395	7140633.04730688	0	1	0.660565793515047	I
0	192851.151303586	7139824.22246213	0	1	0.652274668216364	I
0	193250.890814966	7140507.78535156	0	0	0.652324378490596	I
0	193431.45078315	7140379.65900372	1	0	0.648371517656612	I
0	191754.801764823	7141354.47458356	0	1	0.536315649748421	I
0	191416.381426364	7140965.02182972	0	1	0.524346649646698	I
0	191805.11038552	7141234.60478226	0	1	0.535550236700376	I
0	192150.56400262	7141579.31725069	0	0	0.549527913331051	I
0	192425.419721602	7141556.57334123	0	1	0.602884411813002	I
0	197474.514284845	7131510.16600675	0	0	0.571274220942826	I
0	192348.671530761	7142691.60526549	1	0	0.590304583310885	I
0	192247.008546261	7141876.29376648	0	0	0.564537763595102	I
0	192886.362965196	7142101.29446234	0	0	0.563691914081573	I
0	193569.900709126	7141900.7778415	0	1	0.607333242895604	I
0	193114.266275793	7141665.1108211	0	1	0.616370379925519	I
0	193576.79746264	7142097.20216738	0	1	0.612417906522714	I
0	194627.464244785	7142193.64945368	0	0	0.618960738181986	I
0	192137.936807634	7139811.57314689	1	1	0.640315890312268	I
0	196686.80383274	7130173.97817582	0	0	0.601598381997146	I
0	206656.010921517	7132207.18402798	0	0	0.71487766504333	I
0	206171.235245336	7131176.37814182	0	0	0.719591498373472	I
0	199038.556054143	7148649.55268516	0	0	0.672825753688914	I
0	196890.550134659	7148911.90443242	1	0	0.657331526279826	I
0	195569.740327185	7150246.69150289	0	0	0.67602258920694	I
0	195111.857847733	7151400.60178412	0	0	0.666203647852538	I
0	208508.102968317	7131445.78223466	0	0	0.730371683835646	I
0	208066.850245479	7131373.76011471	0	0	0.726799666882059	I
0	207302.131770553	7131834.63194641	1	0	0.730764269828739	I
0	207131.864343097	7130410.00765783	0	0	0.725301027298159	I
0	206134.417155247	7131552.99770341	0	0	0.682046473026076	I
0	205077.062909285	7131802.17393889	0	0	0.632803678512224	I
0	205390.869679347	7131325.30874132	0	0	0.63303291797586	I
0	205172.981422322	7132180.19497979	1	1	0.63789057731663	I
0	205569.344101522	7132181.3986071	0	1	0.641449272632455	I
0	204958.787290428	7132298.37167322	1	1	0.644116371868239	I
0	205601.933911817	7132292.02193565	0	1	0.660045921802229	I
0	204808.699745169	7133200.53294749	1	1	0.676147699355019	I
0	205253.377946181	7132955.6940724	0	1	0.670606791972911	I
0	204664.60166264	7132282.77485998	0	0	0.599073946473109	I
0	204520.928946471	7131679.09078423	0	0	0.569257408383371	I
0	205086.507871766	7132570.56888862	0	0	0.622679799793051	I
0	204835.48882818	7132012.50415661	0	0	0.585031688213599	I
0	204531.127743173	7132187.92515909	0	0	0.570973843336027	I
0	204064.085302752	7132145.97451604	0	0	0.590584516529328	I
0	200983.343441645	7146258.12557493	0	0	0.6884272694586	I
0	200467.384588376	7148037.09910054	1	0	0.657869458199694	I
0	198513.572351027	7148666.83249331	0	0	0.673636615276955	I
0	197610.196385005	7148466.36118399	0	0	0.664704382419232	I
0	194330.171313798	7147601.919626	1	0	0.682883858680799	I
0	198683.526562758	7147202.68274866	0	0	0.652062356472294	I
0	199244.222802624	7146174.37464859	0	0	0.648054778576263	I
0	206721.313634444	7126733.88217463	0	0	0.661030590533012	I
0	193619.879372289	7134647.97787645	1	0	0.663905709980671	I
0	191810.667577362	7133895.3333625	1	0	0.627615392207964	I
0	191735.000332972	7134576.5831199	1	0	0.634832501410836	I
0	196877.345287116	7137979.01778813	0	0	0.622611880303121	I
0	189554.93114535	7138592.77026973	0	0	0.639059782028397	I
0	189799.341357784	7137546.85584547	1	0	0.631145775318139	I
0	189755.127112826	7138392.30333991	0	0	0.639401435851786	I
0	191538.194669584	7138259.57087752	0	1	0.643693447113335	I
0	190602.702070797	7138487.35030198	0	1	0.644556879997901	I
0	190611.499602038	7140259.76416414	1	1	0.631522834301117	I
0	190819.513938485	7139271.62715653	1	1	0.639821052551286	I
0	196045.630160209	7136405.4494777	0	0	0.542568266392397	I
0	191796.966482112	7134622.9508949	1	0	0.637849181890027	I
0	204811.736547481	7133772.6963311	1	0	0.686461389064964	I
0	203076.485954802	7135375.61202662	0	0	0.569871068002215	I
0	200836.164210206	7135156.16688145	0	0	0.584273397922241	I
0	200614.672179451	7135935.3750839	1	0	0.618183016777869	I
0	201762.642683713	7139888.85653438	0	0	0.66903370618827	I
0	208677.770898659	7125024.79128487	0	0	0.563057839870676	I
0	208975.671128487	7125418.63547524	0	1	0.595258474350047	I
0	207278.69436487	7126250.89254271	1	0	0.652936130762082	I
0	211591.05792027	7124809.56985872	0	0	0.589254111052553	I
0	211341.687082602	7124355.16053842	0	0	0.623865753411943	I
0	192170.351886136	7132367.42420763	1	0	0.607186794281643	I
0	191315.014321353	7133602.1017085	1	0	0.626211047172871	I
0	191333.320774272	7133059.09310587	1	0	0.624831438064437	I
0	190725.50654185	7132952.91186702	1	0	0.617169559004266	I
0	192543.500982281	7133221.28751769	1	0	0.612056791781936	I
0	193418.160068614	7133146.69233851	1	0	0.650395154953003	I
0	208998.872844286	7130952.97284639	0	0	0.644104838371361	I
0	210290.678399216	7131363.22809742	0	0	0.633437573909054	I
0	194345.599826211	7132087.95781157	0	0	0.643580794334397	I
0	194815.529620549	7133059.11353405	1	0	0.657851785421568	I
0	195141.127477221	7132314.70899885	0	0	0.646464526653766	I
0	194341.630106131	7134173.39836443	1	0	0.644556879997684	I
0	194078.970067125	7134085.87757779	0	0	0.647826641798487	I
0	194585.831613069	7134452.8820996	1	1	0.636824995277318	I
0	195086.411193354	7134766.23975621	1	0	0.64142429828639	I
0	195493.137534522	7133874.18130008	0	0	0.644605129957216	I
0	195407.6815878	7133909.90410365	0	0	0.656738936900912	I
0	195806.501903199	7134574.06975959	0	0	0.651257961987941	I
0	195246.019467644	7133153.35244318	1	0	0.660768389701883	I
0	208779.744118208	7130748.82288742	1	1	0.674341320992918	I
0	197357.941502588	7143218.88919874	0	0	0.690575599668782	I
0	199101.484774726	7137252.43948123	0	0	0.593942224979386	I
0	198277.098549984	7136911.93496997	1	0	0.608699738979262	I
0	195860.051067561	7140295.32588908	0	0	0.62211373448395	I
0	196524.614575239	7141097.83477998	1	0	0.640803933141847	I
0	197224.279531732	7141324.1961388	0	0	0.660325467583607	I
0	203996.710135754	7132988.79410161	0	1	0.6334411501898	I
0	203873.250812981	7133144.62165425	0	0	0.623955190181038	I
0	204151.462322786	7132833.90293488	0	0	0.620788276194783	I
0	203935.516799631	7133291.92978722	0	0	0.569419264793396	I
0	204296.668315822	7133869.16374399	0	0	0.610324561594828	I
0	203383.332683338	7134005.73049486	0	0	0.567635118962081	I
0	202448.440286968	7135776.94155246	1	0	0.673855066297856	I
0	202157.533873094	7135037.31024469	0	0	0.556094229221439	I
0	200975.987050276	7133361.15330118	0	0	0.66455990076068	I
0	202097.413355693	7135274.67103595	0	0	0.557968080042957	I
0	202513.198433179	7135074.33557159	0	0	0.547466099261952	I
0	202084.780303476	7135256.68813736	0	0	0.546661078930597	I
0	201906.212490015	7134822.59877156	0	0	0.617282450198437	I
0	201229.246733876	7134804.36067052	0	0	0.593575865030418	I
0	201453.175921217	7135978.07279504	0	0	0.574697047472169	I
0	201832.719730861	7136597.9431182	0	0	0.633437573910061	I
0	199549.26964511	7137547.46082212	1	0	0.584941387175077	I
0	209044.850361323	7130753.11774297	0	0	0.6060935854913	I
0	210424.128058817	7132205.87989619	0	0	0.70140844583634	I
0	209028.796379207	7130247.04970238	0	1	0.67158854007739	I
0	209025.663937695	7130725.66239067	1	1	0.698475837708015	I
0	208383.180215409	7130788.3072637	0	1	0.705268144606619	I
0	192204.405532517	7129183.09400807	0	0	0.565398901701923	I
0	209314.418909166	7130564.46815553	0	0	0.630432397127888	I
0	195156.197689127	7141855.0269726	0	0	0.600574314592122	I
0	196862.116258189	7142545.98651453	0	0	0.688135147094362	I
0	195550.428797774	7141653.90049066	0	0	0.535154759881688	I
0	195782.047829269	7141336.04056962	0	0	0.529495298863914	I
0	195244.220096849	7141286.51426377	0	0	0.527956545352909	I
0	195569.254178274	7140403.36569042	0	0	0.541985273361674	I
0	195204.119692717	7140743.58437912	0	0	0.544677257536831	I
0	194412.202365866	7140232.03389164	0	0	0.597095161676761	I
0	194731.219995268	7140504.25701319	0	0	0.596076548098354	I
0	195658.381054683	7140205.65020041	0	0	0.632108271122018	I
0	193354.729726277	7139510.33998446	1	0	0.633221805095628	I
0	193901.206981812	7139979.36367859	1	0	0.633139252662369	I
0	194099.519252444	7139404.22690878	1	0	0.635473012923446	I
0	195769.535196871	7139040.11685401	0	0	0.647336781024805	I
0	195713.333460433	7139471.20242088	0	0	0.652910172939753	I
0	196278.224541558	7139876.12962718	0	0	0.654380619525868	I
0	196236.000024678	7139525.60949595	0	0	0.663099586963373	I
0	197548.865301965	7139937.51825777	1	0	0.671196699142014	I
0	199727.231902862	7140058.37879455	0	0	0.672945380211063	I
0	198731.383156382	7124791.95512151	0	0	0.569657802580435	I
0	197128.698738433	7125655.63970509	1	0	0.561966061591838	I
0	194510.680315761	7127517.56079807	0	0	0.542307972907925	I
0	192944.339216096	7127663.4193729	0	0	0.607186794281581	I
0	196312.106207456	7127227.82608963	0	0	0.568981170654167	I
0	197052.988716958	7127709.26591055	0	0	0.581752061843639	I
0	196668.064349152	7127787.44871948	0	0	0.586254239082466	I
0	192861.667297591	7127648.0058145	0	0	0.547881424426976	I
0	191742.019182747	7128332.21736194	0	0	0.523194074629301	I
0	191400.834861146	7128856.27318395	0	0	0.569882512090788	I
0	197489.106811065	7128357.24794494	0	0	0.538315832614245	I
0	191757.991611686	7129440.68026758	0	0	0.588193893432672	I
0	192512.179686407	7129550.17149982	0	0	0.580093264579628	I
0	191893.922570992	7129402.40210227	0	0	0.591114968061857	I
0	191735.258141655	7130416.32688562	0	0	0.592752993106947	I
0	191828.962800777	7130007.48397226	0	0	0.603187501429802	I
0	192125.38717798	7131672.55001639	1	0	0.607020407915192	I
0	192077.12192619	7130190.26511366	0	0	0.595216840504213	I
0	192641.63544092	7130198.40063533	0	0	0.593488633632901	I
0	193482.045782834	7130396.76310475	0	0	0.541378021239873	I
0	193946.783490686	7129703.44046375	0	0	0.558471798896967	I
0	193183.387559228	7129003.24401948	0	0	0.573067039252828	I
0	190185.043704314	7130054.00389996	0	0	0.582480013370283	I
0	190316.073626583	7129783.46168232	0	0	0.591888844968038	I
0	189876.299591385	7128953.58473351	0	0	0.556006014348451	I
0	189976.938622179	7127757.49685311	0	0	0.594571769238718	I
0	190511.71952779	7128397.93006091	0	0	0.564747422934843	I
0	190172.14492715	7131666.31695701	1	0	0.590050518512858	I
0	189266.77136481	7131624.56839995	0	0	0.56497907638619	I
0	189861.693018675	7133048.53824932	0	0	0.570061922072277	I
0	189552.582284693	7133122.72149471	1	0	0.564346909523895	I
0	189394.851877799	7132795.81485579	0	0	0.597693443299078	I
0	189906.997313567	7134713.8063045	0	0	0.621600866317874	I
0	198702.287596887	7123911.09460066	0	1	0.547651946544896	I
0	198484.749469711	7124055.48540762	0	1	0.561831504105741	I
0	198050.449453935	7124141.87054591	0	0	0.550167441368473	I
0	198530.649405543	7123507.08182321	0	1	0.560907363891446	I
0	197154.838717028	7124190.73746867	0	0	0.533001840115162	I
0	197137.241528099	7124761.45170879	0	0	0.551507592201268	I
0	197379.554609822	7123289.15725633	0	0	0.560966908931038	I
0	197393.442565802	7124522.65566916	0	0	0.548528492451212	I
0	197877.658694105	7126538.82547189	0	0	0.56622886657807	I
0	198435.543125939	7126839.54476624	0	0	0.558214008807575	I
0	197707.118622752	7126555.72276473	0	0	0.554771691560963	I
0	197488.685876237	7126830.94697957	0	0	0.551819741726469	I
0	196715.81832483	7129320.65666685	0	0	0.546808898449978	I
0	197602.872357141	7129258.44047321	0	0	0.534161627293462	I
0	197572.300597494	7126871.40024283	0	0	0.56886720657285	I
0	197440.238060625	7127635.93007009	1	0	0.557893812657162	I
0	197561.455986775	7128360.27499657	0	0	0.551850289104828	I
0	198110.291131001	7128171.20818509	0	0	0.542784869670635	I
0	196341.672569612	7128509.14516298	1	0	0.556379139423319	I
0	196508.214927109	7128653.75114621	0	0	0.566920459270608	I
0	197456.813316463	7128716.27785827	0	0	0.528398483991672	I
0	197371.928893615	7124455.61530428	0	0	0.545248985291926	I
0	197810.290786656	7126160.03019079	0	0	0.552836716175249	I
0	198220.243170973	7124285.12289182	0	0	0.564438283443558	I
0	196203.983699249	7129420.79849134	1	0	0.599061429500228	I
0	200204.635182198	7131338.53627934	0	0	0.676886796951543	I
0	198264.365231171	7131447.70809851	1	0	0.656563878059009	I
0	192872.213481016	7140473.75585975	0	1	0.656884968280903	I
0	198034.205353653	7132565.70675972	0	0	0.576237678527727	I
0	197733.262627352	7132296.97202157	0	0	0.618827819825323	I
0	197593.454685699	7133225.67157483	0	0	0.623664021492537	I
0	197317.838414619	7132654.21582424	1	0	0.615564346314198	I
0	197910.774485579	7134015.34566402	1	0	0.640008985993749	I
0	197570.238074075	7134110.15211653	1	0	0.64455687999824	I
0	198661.975979583	7134504.50961449	1	0	0.648213267325498	I
0	198900.850140318	7134766.08632965	0	0	0.660576373339045	I
0	197375.842950908	7134979.29161681	1	0	0.660184860228945	I
0	197706.475491155	7134997.83296144	0	0	0.672269999981109	I
0	196848.937209884	7136909.59297962	0	0	0.564999103546255	I
0	198641.618332405	7137115.35608468	1	0	0.595453679561028	I
0	196341.265413957	7132252.74500441	1	0	0.634585320948929	I
0	196973.107253533	7131705.6985858	0	0	0.626454114914087	I
0	197121.476174532	7130298.69768128	0	0	0.598728477954572	I
0	195466.699132323	7135150.56318925	1	0	0.647936642168035	I
0	195368.654558826	7135057.84249263	0	0	0.652612566947903	I
0	195803.941734368	7129480.95309846	0	0	0.64068791270332	I
0	195635.992092708	7130369.95212334	0	0	0.635473012924496	I
0	195665.211189594	7134982.20885946	0	0	0.653152108192096	I
0	199490.347305978	7141166.40131642	0	0	0.683495312929099	I
0	205580.078956669	7092612.39835241	0	0	0.68204820156072	II
0	214322.210903762	7090215.75277256	0	0	0.682049930095791	II
0	209967.487468772	7092678.22487256	0	0	0.711073935031465	II
0	203615.699868778	7090236.00702146	0	0	0.696484208107014	II
0	203157.228165163	7090315.37038236	0	0	0.705114811658321	II
0	203276.053525079	7089851.71074348	0	0	0.705237507820152	II
0	203916.581493624	7091312.61018055	0	0	0.70317417383166	II
0	204019.567918582	7089682.12462529	0	0	0.707728266715869	II
0	203860.089035871	7090313.68947281	0	0	0.709213912487285	II
0	206317.64128002	7107225.84342504	0	0	0.505834817886208	II
0	206471.760921434	7107383.13065269	0	0	0.496161550282882	II
0	207295.963687804	7107484.03451512	0	0	0.529939442873583	II
0	211132.378440501	7107369.94297352	0	0	0.67388194799402	II
0	211644.136104552	7105212.00033085	0	1	0.672269999981085	II
0	211431.741897758	7106140.61105487	0	1	0.643693447111133	II
0	207161.304332869	7104936.26976961	0	0	0.5622342824936	II
0	206719.626607286	7105493.36961168	0	0	0.546365439891959	II
0	212472.491826441	7105350.99196136	0	0	0.648385822773028	II
0	209606.16956353	7105128.5802633	0	0	0.524699747562062	II
0	209530.69130988	7108026.2571666	0	0	0.594154953955751	II
0	209860.048115052	7104102.15320298	0	0	0.515993833540571	II
0	207017.92503329	7106349.5832104	0	0	0.501707434656469	II
0	210361.763845999	7104165.09340319	0	0	0.545877099036527	II
0	211563.03149569	7102811.39019291	0	0	0.531809449196295	II
0	211777.691845635	7102688.62755966	0	0	0.525460958480993	II
0	211482.86766644	7102002.38725143	0	0	0.491973161697695	II
0	211640.328553151	7100727.55668047	0	0	0.517736256122041	II
0	211206.667469649	7100772.74257994	0	0	0.500658810138941	II
0	210902.976622995	7099400.21092719	0	0	0.619067966938	II
0	214580.1959993	7102126.65896514	0	1	0.593004405498202	II
0	214481.304571455	7102593.84949097	0	0	0.590951830149079	II
0	213973.468612859	7102488.5393315	0	1	0.611744225024978	II
0	214022.989640892	7102825.23789933	0	1	0.616535067558517	II
0	213873.879373258	7102789.61066295	0	1	0.600017488002441	II
0	213235.375899734	7103075.19718752	0	0	0.591099381448945	II
0	213778.421793688	7102859.0432763	0	1	0.594325780870091	II
0	213473.673027121	7103539.49411815	0	1	0.594364345073335	II
0	213200.297213577	7103640.18015969	1	1	0.601592779160401	II
0	213068.522124838	7103550.0249148	0	1	0.604700803756652	II
0	214129.75146883	7102926.66496898	0	1	0.616318523884508	II
0	214021.83847462	7102394.15320064	1	1	0.627815902234199	II
0	214862.888707319	7102604.90242189	0	1	0.620682835579147	II
0	214558.886655403	7102513.16122299	0	1	0.625962913036048	II
0	214786.202818198	7103301.15575215	0	1	0.611232995985897	II
0	208861.693489589	7104258.290572	0	1	0.510346651077533	II
0	213998.526098115	7099610.84367569	0	0	0.561230838298819	II
0	210107.966829546	7106881.21268217	0	0	0.636784613130719	II
0	214139.79366024	7105424.62987653	0	0	0.544483244420009	II
0	214228.694017587	7105038.8528803	0	0	0.55472517013612	II
0	212868.939348299	7101549.76101463	0	0	0.52075940370575	II
0	214713.063643429	7099768.91213572	0	0	0.569636940956601	II
0	213965.322139686	7098094.92622955	0	0	0.579551458358812	II
0	214925.961222241	7098291.94413442	0	0	0.613199889659277	II
0	214161.801349016	7096890.71681011	0	0	0.590306580065657	II
0	214277.714787921	7097378.33516649	0	0	0.582567691803194	II
0	213661.516960084	7098285.75176073	0	1	0.578720211981459	II
0	214257.920922969	7098183.23144224	0	0	0.578419685362524	II
0	213463.140011976	7098513.5897399	0	0	0.579330921173977	II
0	214686.297703782	7101586.37258774	0	0	0.52585163712465	II
0	214873.998478021	7101092.38588667	0	0	0.541415214539142	II
0	214639.693397125	7101027.7329221	0	0	0.577951997518711	II
0	215427.079755398	7099357.51708594	0	0	0.607186794280995	II
0	215527.106065132	7100215.29058443	0	1	0.60733324289295	II
0	215892.523945374	7101671.30316036	0	0	0.611063331365303	II
0	215886.478138817	7102883.72054263	0	1	0.621250033378865	II
0	215646.774713831	7102649.38749391	0	1	0.624367952350025	II
0	216024.779005775	7102905.72152918	0	1	0.623209059238799	II
0	214901.017858284	7102784.03573535	0	1	0.625262200831662	II
0	215107.352293435	7102739.41205056	0	1	0.625972837209899	II
0	215118.757141868	7102414.40505376	0	1	0.625962913036333	II
0	215520.902087491	7103098.40229404	0	1	0.628161251545096	II
0	215546.193025021	7102530.4758725	0	1	0.62994223833048	II
0	215768.121509746	7102839.81750781	0	1	0.622110068795317	II
0	216391.018446157	7101997.43758555	0	1	0.61438333988196	II
0	215875.837656034	7102872.10999688	0	1	0.618184447288299	II
0	215945.605426006	7102184.41066001	0	1	0.620202124118138	II
0	215487.640420729	7102725.41750974	0	1	0.618177115918081	II
0	215235.163007008	7102345.27293796	0	1	0.626893043517809	II
0	215629.65312794	7102420.74201727	0	1	0.626358449458162	II
0	215358.185089812	7102284.87570106	0	1	0.62639197707122	II
0	215630.585813792	7103221.48392325	0	1	0.623703151940849	II
0	215257.833333869	7103755.14539832	0	1	0.626893043518045	II
0	215228.78901672	7103711.28160836	0	1	0.622117400170974	II
0	215095.111982914	7103958.26851578	0	0	0.622190892697172	II
0	215339.541475786	7102939.22792014	0	1	0.628347992897911	II
0	215061.764348555	7103147.96458889	0	0	0.628347992897683	II
0	214428.132388303	7103487.36051797	0	1	0.615938305854436	II
0	215245.75792912	7103245.55383519	0	1	0.6238973736774	II
0	214902.363204932	7103244.77502596	0	1	0.626414716243477	II
0	214942.053866623	7103668.26165888	0	1	0.625072062015772	II
0	206444.651036132	7106872.22159772	0	0	0.516865253447329	II
0	214894.490249619	7103356.45694548	0	0	0.623703151942009	II
0	213776.101694124	7103956.71383261	0	1	0.600718379020754	II
0	213086.663718157	7103899.10911585	0	1	0.595798254011736	II
0	213393.609739359	7103519.83312631	0	1	0.602125167846775	II
0	212912.658389043	7104149.50560128	0	1	0.602704823015704	II
0	213737.911411468	7103920.74543512	0	1	0.601596593856966	II
0	213679.884400461	7103711.21016997	0	1	0.603117585182191	II
0	214252.604165265	7103561.01964876	0	1	0.621631979943132	II
0	214223.766080914	7103168.90762783	0	1	0.61986738443384	II
0	214117.096822359	7102983.38335741	0	1	0.619871079921684	II
0	214786.118574133	7102626.73489566	0	1	0.622110068799265	II
0	214725.597861664	7102801.55900899	0	1	0.622211754322382	II
0	214930.674605234	7103363.25544012	0	1	0.62543582916227	II
0	214697.671747234	7103398.36818157	0	1	0.626369237897709	II
0	214968.605624605	7103015.75914447	0	1	0.624174296858717	II
0	214766.551212348	7103755.08631767	0	1	0.628441572187292	II
0	215150.142525068	7103417.50775424	0	1	0.628161251544877	II
0	206242.500548672	7105204.03596799	0	0	0.633709877730451	II
0	206122.627652314	7109137.90314488	0	0	0.632659971713589	II
0	207926.404220987	7102430.17431876	0	0	0.496161550283411	II
0	206583.146008572	7104559.65041462	0	0	0.580877363681533	II
0	206081.259312592	7110385.35097498	0	0	0.651250183581911	II
0	205680.249770537	7103666.95878971	0	0	0.687301874160591	II
0	205730.733519077	7111080.72477067	0	0	0.651599407190732	II
0	206385.6892954	7103404.97298037	0	1	0.680725336075257	II
0	206198.913698629	7107501.03764578	0	0	0.539230287074903	II
0	206129.07991053	7112084.74345869	0	0	0.585220694543624	II
0	206176.595636353	7103282.59204152	0	0	0.679635286331236	II
0	206067.515162364	7111828.08548899	0	0	0.561263114211251	II
0	205990.353421014	7112454.41651413	0	1	0.494840025899896	II
0	206234.495032439	7111709.21687329	0	0	0.533096134662187	II
0	205683.877296558	7112320.9562366	0	1	0.501969635486761	II
0	205846.849865906	7112144.57903584	0	1	0.511027544735856	II
0	205977.199053405	7112991.66034435	0	1	0.513576209545933	II
0	217255.381775832	7103973.39870222	0	1	0.612367808816817	II
0	216670.033633802	7103053.57585189	0	1	0.620202124119246	II
0	217018.073495138	7104204.56329419	0	1	0.619483768939729	II
0	217533.423838697	7103616.38341626	0	1	0.616565048693972	II
0	217429.479937475	7103660.06161389	0	1	0.617023438215444	II
0	217138.823954636	7103928.75623187	0	1	0.614161312579411	II
0	217621.80977742	7102929.92433376	0	1	0.624179184435604	II
0	217429.740568951	7103065.2434593	0	1	0.623266577719312	II
0	218498.997326957	7103327.27909283	0	1	0.622110068797551	II
0	218311.370590577	7103019.85599426	0	1	0.611683428287633	II
0	218420.558231965	7103501.29738211	0	1	0.611683428287804	II
0	218788.612148125	7102776.74638161	0	1	0.614892125128831	II
0	218387.018236179	7103043.36967414	0	1	0.614892125129766	II
0	218335.981920525	7103338.15616246	0	1	0.614892125128831	II
0	218632.226786673	7102793.50498218	0	1	0.625962913037317	II
0	218689.60889658	7102665.60654258	0	1	0.618177115918011	II
0	218377.64365582	7102315.33005024	0	1	0.63206452131362	II
0	218488.025453553	7102919.03557977	0	1	0.633336961268854	II
0	218579.161887188	7102580.09321378	0	1	0.624271124602439	II
0	218957.849611573	7102528.56233808	0	1	0.623929262161963	II
0	218696.900068644	7103124.68051797	0	1	0.622356355190077	II
0	219516.83903259	7102717.26804882	0	1	0.620287299156836	II
0	219183.035089245	7102559.84118501	0	1	0.620483666658757	II
0	218790.542782748	7103259.46301639	0	1	0.618433177470971	II
0	219203.124515727	7103889.80873083	0	1	0.633437573907993	II
0	218794.35380679	7103465.14747436	0	1	0.614168763160889	II
0	218495.033616412	7103441.09041775	0	1	0.614168763161411	II
0	217658.1469754	7103779.76743278	0	1	0.605084836483345	II
0	218801.874967001	7103577.88315687	0	1	0.614899575711551	II
0	218831.262999529	7104008.40646977	0	1	0.612965226172597	II
0	218285.23223717	7103490.32493338	0	1	0.607090175151589	II
0	217986.723865967	7103254.98320423	0	1	0.606889277696991	II
0	218093.566921698	7103639.96121735	0	1	0.604217946531064	II
0	218167.319803452	7103792.1050332	0	1	0.600052833556914	II
0	218051.84562969	7104309.7604005	0	1	0.599038600920219	II
0	217962.021822741	7104027.15990563	0	1	0.600692629813997	II
0	217938.8180566	7103790.30120393	0	1	0.602277994153238	II
0	217701.28203686	7103973.99806902	0	1	0.601590752602083	II
0	218214.21781072	7104105.91329852	0	1	0.606128007174667	II
0	218016.477937244	7104788.27409668	0	1	0.606117725372381	II
0	217764.80197008	7104476.00433273	0	1	0.604524016379236	II
0	218185.924707921	7104640.20615276	0	1	0.603854924440709	II
0	218631.951305332	7105047.54921879	0	1	0.577665627003723	II
0	218115.551866002	7105603.98332404	0	1	0.575618982314901	II
0	218523.018958807	7105755.30617593	0	1	0.57706338167118	II
0	218026.815739473	7105268.25231943	0	1	0.575509607791303	II
0	218265.966296351	7105686.63899527	0	1	0.577450454235102	II
0	219120.378071086	7104725.93362587	0	1	0.625584185122238	II
0	219176.734082147	7104634.92039026	0	1	0.626781046390856	II
0	218764.397809181	7105041.3737686	0	1	0.629736065865352	II
0	218266.02210163	7104639.44894303	0	1	0.592151641845478	II
0	217326.499472072	7104960.02782797	0	1	0.598015248775394	II
0	217297.042091833	7105362.51545247	0	1	0.600095272066028	II
0	216860.285362409	7105565.72508796	0	1	0.564912974834703	II
0	217819.190156592	7105579.83638297	0	1	0.577377438545418	II
0	217838.255195068	7105999.75277031	0	1	0.580455541611058	II
0	216817.226603143	7105490.37691908	0	1	0.557116746902579	II
0	217777.340434674	7105558.69178353	0	1	0.569248557091142	II
0	217780.571802797	7106147.44824928	0	1	0.569194793701359	II
0	218299.321114078	7106136.45526003	0	1	0.569337725638732	II
0	217725.181072274	7106122.28859339	0	1	0.565163373948276	II
0	217352.450020626	7105998.79156882	0	1	0.56561249494529	II
0	217874.315435367	7106483.90255164	0	1	0.564912974833563	II
0	218428.902971089	7105701.39743203	0	1	0.599300622938179	II
0	218350.677349269	7106255.73525335	0	1	0.604524016379496	II
0	218942.884195246	7106257.03290036	0	1	0.603990614413898	II
0	218416.244571712	7105102.34460062	0	1	0.618433177470254	II
0	218067.419563165	7105841.49365455	0	1	0.573569774625238	II
0	218535.020565696	7105937.71763348	0	1	0.577897548675225	II
0	218634.492842535	7106521.71138707	0	1	0.573569774627897	II
0	218378.956925265	7106216.98603398	0	1	0.573498249053478	II
0	218407.562873233	7106002.31838018	0	1	0.587965160608107	II
0	218859.369003586	7106382.92361889	0	1	0.587844491004854	II
0	219105.514874395	7107124.28219535	0	1	0.603586912155396	II
0	219133.31994695	7106678.52980335	0	1	0.607481986284137	II
0	216960.893226126	7105600.30478404	0	1	0.566604375840279	II
0	216738.468459921	7106136.82872257	0	1	0.557689249515419	II
0	217676.601125853	7106650.01216584	0	1	0.560085773468255	II
0	217621.901476363	7107087.71562136	0	1	0.566340029239831	II
0	216505.862630673	7107143.08426263	0	1	0.557116746902469	II
0	216628.966322329	7107406.40083996	0	1	0.556618630883379	II
0	216870.51978047	7103964.07254702	0	1	0.614892125128621	II
0	218458.180693658	7106532.88076901	0	1	0.620287299155244	II
0	218364.917534303	7106669.32801731	0	1	0.573371291161299	II
0	218603.559115507	7106732.92083705	0	1	0.569497764109191	II
0	218323.840168534	7107344.76887588	0	1	0.585345625873963	II
0	219035.447286792	7106475.31199972	0	1	0.585263192653338	II
0	215500.550462376	7106584.55682302	0	1	0.523647069931578	II
0	215571.834200064	7107033.34616069	0	1	0.530071616173304	II
0	215828.751831105	7106443.82239851	0	1	0.51972359418869	II
0	215756.209304811	7107279.97290758	0	1	0.540113419292611	II
0	215681.072094209	7106992.32984946	0	1	0.540140300988056	II
0	216040.793906307	7107144.68589694	0	1	0.533512353899816	II
0	216271.601608157	7107211.16418618	0	1	0.525981724262579	II
0	216155.990795448	7106853.5216001	0	1	0.530693054199237	II
0	216129.568289062	7106266.68019918	0	1	0.541647374630515	II
0	216637.699630121	7106577.93162628	0	1	0.548477500677499	II
0	217434.636386458	7106894.53889669	0	1	0.56129539012888	II
0	216490.919596942	7107457.62423812	0	1	0.542806029321071	II
0	216276.240378734	7107420.75804595	0	1	0.546729445457621	II
0	215679.845016666	7101634.4680793	0	1	0.608685374261531	II
0	216283.785029233	7101235.39622212	0	1	0.622190892696326	II
0	216498.14318187	7101771.41960234	0	1	0.607811510562919	II
0	215743.64082342	7101581.25751464	0	1	0.607811510562515	II
0	215866.586345086	7102074.68908051	0	1	0.612533926964854	II
0	215090.285793625	7101823.6646028	0	1	0.624491989611988	II
0	215900.065573385	7101918.11719747	0	1	0.620010167355965	II
0	214636.276059376	7101560.42332097	0	1	0.599622398616227	II
0	217439.524322852	7100947.20073267	0	1	0.683195114134744	II
0	217515.381851124	7099743.26711717	0	1	0.695208847522965	II
0	217601.847942909	7100685.89643964	0	1	0.694275200367389	II
0	217756.934719989	7100240.46970297	0	1	0.696450471877992	II
0	218355.765907828	7099853.04708454	0	1	0.687463581562415	II
0	217047.727993617	7102273.84240359	0	1	0.640095442533663	II
0	217121.740353629	7101346.46156722	0	1	0.637264132499169	II
0	217432.50043953	7101933.24839596	0	1	0.648589551450019	II
0	216765.147746479	7101442.38515187	0	1	0.653865098952937	II
0	217597.789432017	7101479.8856793	0	1	0.657663226127065	II
0	217244.764356358	7099823.56337258	0	1	0.694483876227061	II
0	218434.719315769	7102117.33711498	0	1	0.652745723725136	II
0	218766.819879038	7102012.3259378	0	1	0.652980625629428	II
0	218186.944863651	7102325.51956965	0	1	0.65280801057828	II
0	219499.095531361	7101829.18803942	0	1	0.635524362325235	II
0	219042.988455923	7102604.33971974	0	1	0.631546020507546	II
0	219160.988434598	7102086.94248464	0	0	0.628400892022534	II
0	219473.731074939	7101307.13761202	0	1	0.637325763702062	II
0	218907.962175338	7102129.03042126	0	1	0.6385380625716	II
0	218765.725513717	7102181.89256303	0	1	0.6392682492719	II
0	216195.412368506	7107463.88819783	0	1	0.556812316178674	II
0	216618.892258901	7107767.86356094	0	0	0.575558543204343	II
0	204897.219516439	7091791.37953737	0	0	0.66960811615007	II
0	206491.781682549	7092404.06175885	0	0	0.654688060283872	II
0	208307.897272235	7097410.11372607	0	0	0.711073935031639	II
0	206508.472487172	7101787.30046373	0	0	0.660093069076948	II
0	206429.253555972	7102769.42058922	0	0	0.656884968280579	II
0	206045.998659996	7102090.69666614	0	0	0.656700313091706	II
0	214150.717547337	7102850.54807824	0	1	0.620437264440259	II
0	218093.762918482	7105592.12158221	0	1	0.569152355193951	II
0	216263.89048408	7106975.99999346	0	1	0.538825392723083	II
0	216801.926871397	7101556.4125639	0	1	0.620202124119675	II
0	215395.7521859	7102098.57134278	1	1	0.619237184526763	II
0	216361.421358718	7101342.43853787	0	1	0.634585320949052	II
0	206577.848612202	7087106.14739122	0	0	0.632620990277078	II
0	213568.237316282	7091154.86322566	0	0	0.69357016682716	II
0	213508.857207308	7087961.60231592	0	0	0.704304218292425	II
0	207730.300242992	7096928.24238296	0	0	0.710608959198221	II
0	206262.386654265	7102333.77607342	0	0	0.660565793514463	II
0	205590.733401349	7101899.75813942	0	0	0.656738936899836	II
0	208910.795843987	7106382.72971466	0	0	0.555333435535837	II
0	209393.978648001	7105010.06185846	0	0	0.535590171814754	II
0	216488.331750501	7099636.61747178	0	0	0.625970184802878	II
0	212859.920586826	7104346.58814924	0	1	0.603362381457287	II
0	216137.950762663	7107061.53546302	1	1	0.539031296968936	II
0	215806.045337966	7102136.57814787	0	1	0.608125716447173	II
0	206319.011254855	7105094.64777969	0	0	0.557269752025498	II
0	214318.340911053	7098046.79914959	0	0	0.588904500004721	II
0	213823.237383325	7097545.35128113	0	0	0.574753165245206	II
0	205959.879513433	7108161.88597936	0	0	0.534706473348734	II
0	206377.099880308	7111701.19908166	0	0	0.543403029441959	II
0	205771.599702517	7112853.28404761	0	1	0.50999832153099	II
0	218070.89159788	7107127.74118478	0	1	0.573882699012916	II
0	218359.335418513	7107636.631608	0	0	0.575014591216611	II
0	205541.686493421	7092467.72323566	0	0	0.683995366095945	II
0	212304.73864226	7092081.94124637	0	0	0.657381236552735	II
0	213407.160852313	7103883.51856316	0	1	0.601981163024333	II
0	218325.407322105	7102633.98505041	0	1	0.623929262161695	II
0	218627.158837855	7104861.17695008	0	1	0.605870962142083	II
0	216817.872891037	7105652.74721731	0	1	0.597336232663607	II
0	217512.839258185	7106616.89512736	0	1	0.564912974834965	II
0	206177.321379764	7087478.10380253	0	0	0.633139252663137	II
0	214809.128330007	7102901.83580885	0	1	0.620111942292705	II
0	205966.558783691	7112485.49133497	0	0	0.535911679267645	II
0	216797.460501082	7103975.30808879	0	1	0.609788715839471	II
0	219036.477118816	7102511.42023999	0	1	0.633086085319014	II
0	218433.167644253	7103494.79591963	0	1	0.604428470134041	II
0	218711.878537694	7105498.0358499	0	1	0.58281457424152	II
0	217111.716696933	7107556.31353498	0	0	0.57439726591101	II
0	206990.461583843	7092448.22496083	0	0	0.613449990749449	II
0	208158.946012171	7096679.08629503	0	0	0.70921391248704	II
0	211352.469263509	7105975.56844922	0	1	0.662294149398573	II
0	217439.088189859	7103502.59632931	0	1	0.612126946449519	II
0	217673.47232691	7103189.07090097	0	1	0.610880672929259	II
0	218091.028169205	7103273.45128477	0	1	0.614862322806337	II
0	219186.004937833	7102283.73555502	0	1	0.633765637874603	II
0	218375.386783289	7103836.1157052	1	1	0.604548275471703	II
0	218426.360794563	7104008.11893869	0	1	0.600692629813997	II
0	218576.364913693	7106478.75156663	1	1	0.585263192653338	II
0	212651.151698213	7121953.91316349	0	0	0.736346960068411	III
0	216483.064489523	7119679.67294901	0	0	0.699880212544342	III
0	212873.736760885	7121066.52005309	0	1	0.734742224216955	III
0	212701.666920861	7119968.97921211	0	1	0.685939699411635	III
0	210498.765881786	7119433.44941383	0	0	0.653529286386243	III
0	211220.634003852	7116754.23911054	0	1	0.682245492935831	III
0	210539.394934425	7113911.1793037	0	1	0.552140355111194	III
0	212768.13459778	7112573.37655001	0	0	0.646522939205077	III
0	213245.225542871	7111353.28889937	0	1	0.62211006879847	III
0	216245.740621132	7108743.09790712	0	0	0.552140355111526	III
0	218178.276369445	7109288.9775328	0	0	0.613508105277797	III
0	207232.479037452	7117374.9628883	0	1	0.516027927399138	III
0	206806.046872636	7118501.55406285	0	1	0.511005997658368	III
0	207375.840440159	7116947.98474846	0	1	0.565163373946833	III
0	211812.149587402	7116559.69667386	0	1	0.664153933523655	III
0	213471.985139001	7112371.67642641	0	1	0.637063980102889	III
0	212618.710421935	7111876.32746261	0	1	0.635886669158793	III
0	216037.224878045	7109256.97540876	0	1	0.512669205664126	III
0	215878.742251738	7109946.07798838	0	1	0.502142906188437	III
0	216903.051674422	7109561.3763667	0	1	0.534232020379392	III
0	206404.464653073	7118692.35033217	0	1	0.519545733928556	III
0	206218.664552281	7117298.18431193	0	1	0.505842775104382	III
0	206190.209099932	7117380.48068466	0	1	0.503581106663355	III
0	205906.19902043	7118178.71300301	0	1	0.540825754402962	III
0	205994.6994866	7117612.34184272	0	1	0.539033234119523	III
0	211264.844554612	7110028.5536561	0	1	0.555267930030823	III
0	211191.401324667	7109896.39140113	0	1	0.543943941592305	III
0	211663.172922449	7110607.67057143	1	0	0.609455108641652	III
0	212223.783332171	7120184.32304164	0	0	0.687983214855099	III
0	210146.829482829	7114854.08667147	1	1	0.564912974833626	III
0	211035.842834985	7114579.60603227	0	1	0.585699319838335	III
0	210242.73711312	7115484.57638771	0	1	0.560427546500735	III
0	211998.815851299	7113786.96235519	0	1	0.60903650522244	III
0	216424.201355714	7108599.05407157	1	1	0.550941884516306	III
0	216317.469689921	7109299.51432555	0	1	0.514866024255291	III
0	217064.833199426	7109403.37677206	0	1	0.571527659893187	III
0	216241.581863042	7110159.92573453	0	0	0.542729616164922	III
0	208099.5057524	7118416.5672386	0	0	0.565395951273718	III
0	208326.184706556	7120019.74137301	1	0	0.586542189120766	III
0	206525.918025102	7119307.35879235	0	1	0.529527187346539	III
0	209382.322708331	7122022.06219635	0	0	0.611661612988731	III
0	208651.676057139	7116879.95395072	1	1	0.57316356897379	III
0	212136.473202834	7120988.34756002	1	1	0.712726652623865	III
0	211680.589461524	7117287.14342728	1	1	0.649899244307708	III
0	211494.387178771	7116449.76819333	1	1	0.62417429685618	III
0	210219.155369585	7116706.04872572	0	1	0.635886669157154	III
0	210735.447161094	7116532.06736509	0	1	0.62944483757065	III
0	211217.844696969	7116421.95211012	1	1	0.623913466929232	III
0	210054.807282178	7116008.35473201	0	1	0.55854922533117	III
0	210884.232347758	7115952.3395971	1	1	0.601181268693384	III
0	210606.434941782	7115766.75976696	0	0	0.596929907796853	III
0	210260.56196251	7116275.62034326	1	1	0.599977552890357	III
0	210405.142875986	7116297.10106321	0	1	0.612713396549497	III
0	211188.355065022	7115443.11479692	0	1	0.591099381447206	III
0	210669.830308085	7115638.94075082	0	1	0.591888844966663	III
0	211770.494429229	7115755.10818653	1	1	0.578085660933804	III
0	210486.517068421	7115548.97609725	1	1	0.560037195682046	III
0	209670.680594606	7115569.19379873	1	1	0.560024559497259	III
0	210487.959515376	7115074.79475592	1	1	0.5604891777057	III
0	210768.979784206	7115547.13781937	1	1	0.569912970065389	III
0	209923.926016934	7115609.78429467	1	1	0.569634139537923	III
0	210823.299380766	7115562.65690906	0	1	0.585452467203647	III
0	211066.292500228	7115568.59265512	1	1	0.577897548676895	III
0	211682.791553054	7115207.65568328	0	0	0.578085660935328	III
0	210953.50162618	7114794.57894737	0	1	0.564349532127649	III
0	210992.400360081	7115169.62534581	1	1	0.564642488956678	III
0	210680.053272357	7114576.42796633	0	1	0.573608249425373	III
0	210895.559136454	7114831.52125099	0	1	0.577897548674097	III
0	210859.63152493	7115275.91823436	1	1	0.583023309706058	III
0	210727.51523401	7114649.09274854	0	1	0.591888844967085	III
0	211230.389213091	7114910.06071801	0	1	0.586413562297264	III
0	210992.036018336	7115228.37158133	0	1	0.585504412650753	III
0	211555.765746888	7114818.17821349	0	1	0.591888844965217	III
0	211973.64835801	7114961.37252621	1	1	0.63968318700894	III
0	211788.490738636	7114877.87604802	0	1	0.641279965639096	III
0	210777.510509836	7114349.85597226	0	1	0.591099381446419	III
0	210994.330289569	7114612.34522383	0	1	0.588033258915476	III
0	211497.378542075	7114940.48781472	1	1	0.587301701306879	III
0	210066.059375392	7116760.7456913	0	0	0.667956233024688	III
0	212080.740589051	7116573.72007765	0	1	0.624469339846549	III
0	212941.627390889	7116427.62580014	1	0	0.613212406635048	III
0	210307.660379596	7115815.4277453	0	1	0.551809847354789	III
0	210501.044095123	7115778.97573779	0	1	0.55710208416118	III
0	209837.046954922	7115588.11136964	0	1	0.561993300914294	III
0	209907.666766889	7115172.57953809	1	1	0.563231706619014	III
0	210056.393999642	7114797.06701634	0	1	0.564177334307484	III
0	210081.047093136	7115529.15312524	0	1	0.562900871038744	III
0	210034.332596505	7115309.82483969	0	1	0.564177334308216	III
0	211206.393311728	7114710.12172037	0	1	0.572508513928146	III
0	210825.223354205	7114869.29650865	0	1	0.570896387099959	III
0	210331.039054368	7114766.06309667	0	1	0.569543600081213	III
0	211177.101616362	7114715.57840963	1	1	0.561541616916996	III
0	211254.683586214	7114590.17623954	0	1	0.591099381446967	III
0	211414.172456563	7114572.63694504	1	1	0.591762095688039	III
0	211465.776407419	7114647.60266967	0	1	0.599552661180092	III
0	211578.734885316	7114344.20862668	0	1	0.597336232664229	III
0	212059.951361682	7114557.57089377	0	1	0.599496960638417	III
0	212066.008762041	7113670.2839556	1	1	0.600017488002665	III
0	212077.457157169	7114480.16065844	0	1	0.600473344325445	III
0	211814.598397003	7113977.47720446	1	0	0.606499552725792	III
0	212705.052014103	7113530.94018239	0	1	0.626265048981847	III
0	212450.169900613	7113286.97008411	0	1	0.627212941647689	III
0	211905.199186914	7113337.0594729	0	1	0.63154602050703	III
0	212488.029894197	7113965.51041913	0	1	0.619492739441404	III
0	211790.507526686	7113449.28974233	0	1	0.619863688946519	III
0	211654.022185909	7113375.00132823	0	1	0.614011436697717	III
0	211481.71653075	7113223.52274274	0	1	0.619786739348502	III
0	212422.394327594	7113532.19567884	1	1	0.64287829398698	III
0	211497.279341378	7112553.10773974	0	1	0.622728288173694	III
0	210810.806453088	7113236.2784267	0	1	0.608656525608771	III
0	211308.401675221	7113313.18036945	0	1	0.595704138278273	III
0	211060.699144758	7114051.06913365	0	1	0.57734382152553	III
0	211231.474173754	7114286.41381686	0	1	0.575458049774188	III
0	210871.051444542	7114081.55360618	0	1	0.560427546499993	III
0	210669.31174955	7114073.65548984	0	1	0.566340029239081	III
0	210399.101291973	7112994.37681634	1	1	0.585263609886067	III
0	210004.742827145	7114718.75955073	0	1	0.53577873110667	III
0	209955.693453934	7114846.84101531	0	1	0.534773409367253	III
0	212095.502522355	7113620.24584903	0	0	0.639683187006562	III
0	211782.829098536	7112116.06235525	0	1	0.635608196258425	III
0	212223.736755148	7112362.23264735	0	1	0.643064916135509	III
0	211992.365839479	7111945.11673052	0	1	0.642998635770066	III
0	212407.201455863	7112055.54263452	1	1	0.638380885125042	III
0	212979.252470724	7112310.93573128	0	1	0.637766480446321	III
0	212611.78650043	7111636.57241085	0	1	0.638538062572521	III
0	213450.843706569	7111930.64324128	0	1	0.637289404868202	III
0	212885.665649993	7111862.40140282	0	1	0.637039601801956	III
0	213222.543693906	7112015.72735884	0	1	0.634585320949696	III
0	212982.011526015	7111595.61118945	0	1	0.635804861784464	III
0	213229.139931082	7111641.91021796	0	1	0.623209059237399	III
0	213617.43088403	7112169.44742512	0	1	0.622110068798904	III
0	213276.892381893	7111187.17188619	0	1	0.61912399530262	III
0	217064.746844234	7109780.66591165	1	1	0.550941884516306	III
0	216984.470335526	7108896.2136085	1	1	0.546874701977269	III
0	217084.492714383	7109709.1793578	0	1	0.541103601453556	III
0	216320.905003564	7109314.02703393	1	1	0.540949523448857	III
0	216599.554092743	7109688.69009437	0	1	0.530271768569813	III
0	216912.065674169	7109410.19567127	0	1	0.530795574187969	III
0	215874.473972965	7108957.07396014	0	1	0.551366150379746	III
0	216322.164101657	7109230.34196525	0	1	0.551376074552987	III
0	216814.431716533	7108654.3375098	1	1	0.548515975475471	III
0	216674.424226267	7108952.73921005	1	1	0.550049602984432	III
0	216664.723922942	7108819.96851077	0	1	0.557619214058588	III
0	217279.645012824	7109140.14428757	1	1	0.563444554806846	III
0	216828.931685861	7109461.18850342	0	1	0.540659129618643	III
0	216261.465485806	7108737.42798828	0	1	0.545308232305704	III
0	216955.580055742	7108741.21671125	0	1	0.546874701978349	III
0	217316.972084379	7109565.54613826	0	1	0.55577701330032	III
0	216800.027042786	7108975.97762661	1	1	0.553524315357814	III
0	214386.888559397	7109318.18145126	0	0	0.507748186587914	III
0	215529.689778725	7109139.69415244	0	1	0.520729780197121	III
0	215583.566665849	7109462.27222054	0	1	0.506609439850278	III
0	214847.614981532	7109686.92000846	1	1	0.50275412201929	III
0	214884.285088601	7109728.92208364	0	1	0.494279414415842	III
0	215377.561185706	7109719.31767132	0	1	0.49336297810114	III
0	215314.485522835	7109402.14247348	0	1	0.508582860231143	III
0	215003.460325377	7109245.25719584	0	1	0.523289263247555	III
0	214878.538327727	7109251.39576798	0	1	0.523240745066992	III
0	215484.539403245	7109408.26150211	0	1	0.517074942589782	III
0	216056.754000271	7109749.0608196	0	1	0.501927793025545	III
0	216386.566258986	7109410.18024459	0	1	0.506464898587133	III
0	214537.246221978	7111171.56720886	0	0	0.55656713247329	III
0	214923.759002357	7110791.062323	0	0	0.555391252041394	III
0	214251.648384623	7111902.77781891	0	1	0.577450454235686	III
0	214467.41346892	7111528.81401389	0	1	0.583397030830573	III
0	213840.370437972	7111584.22943722	0	1	0.598282217980174	III
0	214510.199730616	7112009.68456385	0	0	0.58539420366214	III
0	216143.396129804	7109966.46293519	0	0	0.5104833543268	III
0	216022.565890761	7109106.50723143	0	0	0.513739109035273	III
0	216752.71781457	7109395.58971042	0	1	0.53824543952993	III
0	216507.892348282	7109571.82583221	0	1	0.527210593225014	III
0	216802.587817663	7109873.38210946	0	1	0.527753114701194	III
0	216353.393318357	7109675.56180863	0	1	0.524772077798083	III
0	216529.371241421	7109616.65616499	1	1	0.539286196231357	III
0	215703.39823116	7109803.42411277	0	1	0.549800544975821	III
0	216343.234018857	7110185.72364241	0	0	0.549264729022905	III
0	217401.214294668	7109907.52305998	0	1	0.558966100212955	III
0	216825.513649072	7109008.01994744	1	1	0.570802420376033	III
0	216871.886980679	7109898.67867896	0	0	0.584799677134124	III
0	217360.105511956	7108908.49537369	1	1	0.569337725639655	III
0	217078.604743624	7108747.12675023	0	1	0.569439411161232	III
0	217756.303632744	7108998.420449	0	0	0.592871993779972	III
0	217974.374901244	7108968.72030509	0	0	0.607885599134607	III
0	217844.27966655	7108743.24281659	1	1	0.579773306844479	III
0	218247.388259651	7108566.78895973	0	1	0.577736079692983	III
0	218009.780402912	7108513.43007111	1	1	0.589913249015943	III
0	218459.50048583	7108703.94900277	0	1	0.586713671685803	III
0	217749.453692431	7109135.445634	0	1	0.593722701073181	III
0	218086.131083399	7109143.94796249	0	1	0.607137888668368	III
0	218021.309961982	7109013.03351132	0	1	0.600400090216775	III
0	216031.611069804	7110450.75596028	0	0	0.546500265597621	III
0	218895.262451038	7108992.29795551	0	0	0.613992661236474	III
0	218118.527985565	7109482.94251877	0	0	0.614500343799621	III
0	218308.753167797	7109357.17750145	0	0	0.61453616619035	III
0	218210.599388143	7109305.19858609	0	0	0.617307007312293	III
0	217483.373658087	7109012.90103997	0	0	0.623687267297373	III
0	217501.575737994	7109611.80291144	1	0	0.586658120155233	III
0	208202.194303013	7118107.57749638	1	1	0.55624860525199	III
0	208482.366874596	7117658.33805846	0	1	0.556700408457903	III
0	208246.906253168	7118297.79341741	0	1	0.564642488957584	III
0	207952.320704363	7117292.47880047	0	1	0.570344388485406	III
0	207799.766635966	7117574.50038539	1	1	0.570360362529713	III
0	208528.306965884	7117248.0757595	0	1	0.573401957750005	III
0	208444.973661166	7117761.76240086	0	1	0.588253915309469	III
0	209319.333376728	7117218.18162543	0	0	0.624099314212739	III
0	208948.597868003	7117290.06089682	0	0	0.622071921825558	III
0	208317.826966682	7117017.34890434	1	1	0.592464148996751	III
0	207741.456069177	7117002.46602611	0	0	0.55962371826228	III
0	207659.022949357	7117849.0325832	1	1	0.567419469358143	III
0	207152.123586038	7118386.89314802	0	1	0.529711842536977	III
0	206875.186584322	7118443.16724507	0	1	0.523289263249438	III
0	208685.398078552	7119088.80998519	0	0	0.547558635472355	III
0	208000.287582021	7119459.21557103	0	0	0.57466828823006	III
0	207667.065137783	7119424.44746749	0	0	0.581059217453174	III
0	208704.668996613	7119663.08751503	0	0	0.558104097843119	III
0	207410.445470102	7119093.30360875	0	1	0.587384760379292	III
0	207640.728158468	7118716.70333104	0	1	0.547682344914469	III
0	206896.720995735	7119447.66337246	1	1	0.535432070495178	III
0	207134.019290391	7119110.11872146	0	1	0.522907972334272	III
0	206662.036247529	7118540.42552662	0	1	0.523382663726839	III
0	207453.132616941	7118797.57096011	0	1	0.521643280983707	III
0	207472.160200648	7118650.80222891	0	1	0.529418498277646	III
0	205448.356489414	7117273.66754276	0	1	0.501669049263	III
0	206385.773670351	7118113.69980513	0	1	0.506634712219541	III
0	205692.677451733	7117936.32358425	0	1	0.505327165126731	III
0	205957.21916071	7117383.08761828	0	1	0.505851387977168	III
0	206024.634488659	7118293.48901242	0	1	0.510541915893609	III
0	206345.564363435	7118009.6415333	0	1	0.516491234301334	III
0	207372.458038623	7117056.51052348	0	1	0.514065325261624	III
0	207041.018138502	7117098.97280778	0	1	0.513897061348201	III
0	206548.519124605	7117611.83694733	0	1	0.514563739299088	III
0	206866.242973413	7117572.17911139	0	1	0.515341699122514	III
0	206487.090833947	7117145.86595308	0	1	0.515967458486037	III
0	206620.100242188	7117115.85324506	0	1	0.518456459045352	III
0	206472.596903235	7116892.2811642	0	1	0.520485103128759	III
0	207144.204633959	7117953.88723915	0	1	0.521556049583855	III
0	206441.562365072	7117501.61123687	0	1	0.51974189281635	III
0	207133.549107138	7117636.23425981	0	1	0.519723594188761	III
0	207012.713307392	7117380.2271616	0	1	0.515665233136575	III
0	206623.553970706	7118145.01951562	0	1	0.524894595145923	III
0	207067.506306268	7118330.08261014	0	1	0.522371530533134	III
0	207025.533045206	7118348.98223517	1	1	0.517736256122777	III
0	206380.331943385	7118582.77560527	0	1	0.510929107666494	III
0	207110.092529023	7118697.33772169	0	1	0.533633589744114	III
0	206411.653736739	7118615.28036918	0	1	0.546888947485789	III
0	206469.109168954	7118660.65556132	0	1	0.520391523837845	III
0	206492.352313556	7119204.42266077	0	1	0.519480019808162	III
0	206413.497842103	7120031.86917075	0	0	0.592651844024945	III
0	205181.818781389	7118599.52384368	0	1	0.542806029319738	III
0	205593.440881157	7118121.95540806	0	1	0.543381392954629	III
0	205762.276862785	7117680.09154932	0	1	0.536345779895971	III
0	205601.813610362	7118404.43534043	0	1	0.537472724915227	III
0	208878.508269049	7120490.03680917	0	0	0.626585990190275	III
0	209118.471045446	7116275.23607509	1	1	0.577574908734312	III
0	208601.824934801	7116585.75571629	0	1	0.578106939793278	III
0	207692.502650227	7116647.87569319	1	1	0.570360362529713	III
0	206967.014326049	7117067.95715325	0	1	0.522801280021494	III
0	206502.201072071	7117129.29685337	0	1	0.506879895925187	III
0	207232.047841679	7116411.35870391	0	1	0.507145881653128	III
0	206596.000696413	7116977.35754646	0	1	0.518296897410327	III
0	206513.797512392	7117539.36340908	0	1	0.519114136695707	III
0	205977.606851259	7117657.02853033	0	1	0.509865671396073	III
0	207335.969170969	7118151.57336167	0	1	0.529136925935568	III
0	206646.793465462	7117350.74206554	0	1	0.526903927326088	III
0	206975.697099233	7117918.64720492	0	1	0.531647682189016	III
0	209944.745439332	7113543.35895756	0	0	0.548742473125604	III
0	209372.70345406	7113525.65760182	0	1	0.546874701976874	III
0	209494.550248209	7110629.41066454	0	0	0.493667215107978	III
0	209986.850561555	7110340.7591379	0	1	0.494243368506506	III
0	211084.403259916	7109509.19578838	0	1	0.552894949912794	III
0	210801.95146415	7109972.36117691	0	1	0.542143344880725	III
0	210887.749604104	7109299.92958018	1	1	0.550562262535053	III
0	210685.921061726	7109967.58087844	0	1	0.559570491314623	III
0	211314.655186085	7110100.74330525	0	1	0.559098362922591	III
0	209963.205466356	7110079.80981488	0	1	0.520344853400856	III
0	211396.678061703	7109710.9420786	0	1	0.573817610740667	III
0	211507.26583367	7109844.20119399	0	1	0.644556879997844	III
0	212202.683048217	7113040.04793436	0	1	0.638881504536056	III
0	204616.846914379	7092236.6162546	0	0	0.667847394943411	II
0	203688.263002684	7089559.5770723	0	0	0.705236703155969	II
0	213788.099824216	7098499.53046799	0	0	0.57669591903738	II
0	215638.88204978	7100724.65102422	0	0	0.60892611741989	II
0	211629.063128991	7112825.64820999	0	1	0.631907165051716	III
0	213437.018511314	7104272.93529696	0	1	0.604053050280142	II
0	216535.504814461	7109391.64572908	1	1	0.523689210409985	III
0	207022.627507543	7118218.68122328	0	1	0.515589356422458	III
0	209457.719851375	7113231.28933421	1	1	0.556567132471462	III
0	209429.620168693	7112849.31622116	1	1	0.536352366208639	III
0	205217.664979978	7116699.43670566	0	0	0.470210999250513	IV
0	203113.245479131	7116686.3314095	1	1	0.516413986683223	IV
0	203321.40547139	7117490.84417188	1	1	0.510400533676352	IV
0	203773.709969379	7117470.00605948	1	1	0.516450941565161	IV
0	203155.228321506	7117009.11757525	1	1	0.515008062123818	IV
0	203315.222960407	7116440.30368479	0	1	0.511098206041332	IV
0	202778.536150852	7116175.53513345	1	1	0.506709873675456	IV
0	203406.162455697	7116184.08791479	0	1	0.510819613932828	IV
0	203813.221857803	7117315.34614648	1	1	0.519054234027466	IV
0	203643.309628572	7116631.63666678	1	1	0.511112540959337	IV
0	203640.598315787	7116760.83956142	1	1	0.510949730872662	IV
0	203909.880143028	7114750.41659107	0	0	0.515527486805259	IV
0	203738.974267691	7115049.49997624	0	0	0.510855317115988	IV
0	194294.355683716	7122360.05158515	0	0	0.620029926300102	IV
0	191527.409283038	7111331.77480658	0	0	0.665813267230938	IV
0	192557.656974733	7110230.80616046	0	0	0.668458938598567	IV
0	190709.224518999	7109460.36589292	0	0	0.671841442583596	IV
0	190418.407346543	7107747.10254346	0	0	0.669608116149843	IV
0	189543.283445414	7107461.15589518	0	0	0.669553220272736	IV
0	190671.248349441	7107160.3438946	1	1	0.672954857349794	IV
0	204563.149429232	7117159.74441825	0	0	0.472532883286462	IV
0	216700.917106193	7133510.36719519	0	0	0.727420568466277	IV
0	213157.266289884	7133896.02548649	0	0	0.683966815470909	IV
0	214405.435394531	7135546.3883433	1	0	0.679029941558736	IV
0	215981.473197315	7135423.00957658	0	0	0.723279774188792	IV
0	215600.697285077	7136181.8853435	0	0	0.720057994127427	IV
0	202737.809668425	7113906.8622956	0	0	0.478839531540806	IV
0	203297.195041511	7113282.71025452	0	0	0.483142852783008	IV
0	203605.853021268	7113483.36541803	0	0	0.465872287750671	IV
0	203153.030458884	7113527.14863494	0	0	0.440909743309793	IV
0	212453.611034811	7129818.95641599	0	0	0.635714322326878	IV
0	190254.4445983	7122507.66575549	0	0	0.650869131087745	IV
0	190083.093896074	7121722.42310986	0	0	0.643580794334358	IV
0	190209.391648551	7121349.08663184	0	0	0.633139252662736	IV
0	190047.622028006	7120936.56183745	0	0	0.640489161014515	IV
0	190762.209155474	7121637.24498228	0	0	0.638538062572416	IV
0	195248.946482427	7087156.51454409	0	0	0.674832999706326	IV
0	194018.468280546	7086532.604964	0	0	0.625054478645597	IV
0	193330.646140493	7087196.80522575	0	0	0.614860594271761	IV
0	193431.405650713	7087039.95338202	1	0	0.610101103782299	IV
0	213596.137432689	7137557.94900417	0	0	0.649696141483372	IV
0	211277.791347431	7129005.2021102	0	0	0.588213711976493	IV
0	214316.958402196	7130956.20192546	0	0	0.683995753526117	IV
0	204694.514540542	7117430.29882571	0	0	0.478048086166326	IV
0	204789.871167885	7117211.87471367	0	0	0.479128420354706	IV
0	204301.610490609	7117364.80062546	0	0	0.485911071298057	IV
0	203940.414455654	7113152.72530812	0	0	0.43658620119378	IV
0	204299.773517819	7112899.69362964	0	0	0.427620649337822	IV
0	203803.907626836	7112553.57001074	0	0	0.440431565045381	IV
0	203980.574011806	7112816.09076019	0	0	0.438710808754515	IV
0	203420.728476398	7116587.9861573	0	1	0.510493159293871	IV
0	203917.041090386	7112180.51314072	0	0	0.545617580413049	IV
0	191838.632186064	7106997.99062212	0	1	0.680725336074624	IV
0	191491.80999458	7106391.58328052	0	1	0.664071917534206	IV
0	191234.196614122	7105329.7879183	0	1	0.632740437984969	IV
0	190599.089961704	7105342.60520414	0	1	0.622760891913386	IV
0	190433.962215602	7105002.95019601	0	1	0.648213267326486	IV
0	192626.322242483	7107066.85855774	0	1	0.682049930095673	IV
0	192279.879383042	7106904.13825236	0	0	0.685785710811292	IV
0	194694.76672223	7106115.74003775	1	1	0.698626697064539	IV
0	194899.989584902	7104329.56538486	0	0	0.681061685085405	IV
0	196311.91680141	7101822.50191807	0	0	0.552476048470591	IV
0	200000.725510003	7102103.00340767	0	0	0.63961601257333	IV
0	200170.561640253	7103284.57390082	0	0	0.661030590534182	IV
0	193927.446366744	7106356.9779322	0	1	0.693762302398442	IV
0	190266.831997896	7102572.73465468	0	0	0.52237570285795	IV
0	190664.009808734	7100222.60383216	0	0	0.57669591903653	IV
0	190434.464799438	7098303.71836212	0	0	0.627934038638481	IV
0	194224.39065937	7096429.57064225	0	0	0.56549516320176	IV
0	191318.962217525	7087321.54417193	0	0	0.481016278266403	IV
0	191451.831138352	7086478.47264288	0	0	0.480503678322792	IV
0	190827.747221436	7087281.97962038	0	0	0.48952549695998	IV
0	190848.235960243	7087386.34650381	1	0	0.488873153922128	IV
0	204273.496336052	7117331.73833921	0	0	0.484645217657365	IV
0	204029.707503134	7117430.18188582	1	0	0.48129540681993	IV
0	203796.807895442	7117457.20717175	0	0	0.502623081205288	IV
0	210817.058594843	7138602.2294181	0	0	0.680918753147191	IV
0	211298.216589207	7141376.16518252	0	1	0.732525438071027	IV
0	210460.288992025	7141461.00797924	0	0	0.698343813419283	IV
0	206243.211971996	7143596.75004593	0	0	0.698111236095141	IV
0	208747.556632312	7142589.00023919	0	0	0.66073387861165	IV
0	203184.301932489	7116986.85695475	1	1	0.507785201073732	IV
0	203747.301014813	7116156.71695982	0	1	0.496115177870917	IV
0	190170.596754594	7121842.88827501	0	0	0.651673972606684	IV
0	191260.494689487	7087334.32437873	0	0	0.485781684518196	IV
0	190177.686418468	7086755.81670679	0	0	0.46601137518951	IV
0	189915.314386778	7087368.52096377	0	0	0.500980257988073	IV
0	204125.709839806	7118626.23113286	0	1	0.535806059837287	IV
0	203726.961494574	7118727.87631931	0	0	0.534380584955841	IV
0	204463.417852269	7092389.47180013	0	0	0.674832999706493	II
0	206072.082417224	7092106.65476973	0	0	0.681101113557952	II
0	205784.01738218	7091787.85453125	0	0	0.669608116149669	II
0	206783.237672452	7091730.99595956	0	0	0.651638895273269	II
0	206902.693163399	7092309.5222061	0	0	0.610136032104633	II
0	209587.224230509	7092165.66756092	0	0	0.699608266354334	II
0	203822.295471942	7118380.21255602	0	0	0.536835372449566	IV
0	213624.561578194	7090945.69130831	0	0	0.7021426558493	II
0	214377.140044032	7091739.34120021	0	0	0.697209656238269	II
0	213743.246529624	7086975.65432247	0	0	0.706718444824389	II
0	209627.652906973	7087721.55072081	1	0	0.689766287803632	II
0	205042.631002756	7087160.18706	0	0	0.662760585546881	II
0	208664.643417211	7088086.11102117	0	0	0.688377439975801	II
0	207940.963348063	7087167.60473967	0	0	0.685905694960605	II
0	207555.984125316	7087546.87811373	1	0	0.685785710811528	II
0	203440.683244444	7088571.90247584	0	0	0.652264416218777	II
0	203238.735853786	7089438.27014815	0	0	0.680247485637918	II
0	205013.850382036	7088995.31023826	0	0	0.672390520572829	II
0	204913.182982013	7089192.95811097	0	0	0.673516273498773	II
0	205291.223900359	7089211.55899586	0	0	0.672887384891605	II
0	203528.973512061	7090203.64503183	0	0	0.705237507819791	II
0	203750.010670111	7090147.7444947	0	0	0.706478178501129	II
0	204261.259022165	7095718.93788691	0	0	0.679254710674388	II
0	203916.869115699	7118610.63083995	0	0	0.552876323461913	IV
0	206753.197962537	7096877.66668148	0	0	0.647439122199526	II
0	205341.697862709	7097079.7941597	0	0	0.666524827479649	II
0	205283.041043125	7098620.06209512	0	0	0.660768389701522	II
0	203952.850660594	7090238.94073209	0	0	0.706241130829098	II
0	204179.880458253	7090683.984002	0	0	0.702960491180227	II
0	203654.408832105	7090842.4281886	0	0	0.704954057931943	II
0	204418.166782621	7091884.74702327	0	0	0.679033339023842	II
0	204429.07396112	7096944.42487299	0	0	0.68910568952495	II
0	202977.312301951	7086909.86082566	0	0	0.624831438064832	II
0	206771.43963852	7107278.69077136	0	0	0.491967141627803	II
0	211774.962627532	7107254.82221743	0	0	0.670289933681421	II
0	208845.609617418	7106121.36586045	0	0	0.531934618948999	II
0	210072.20839213	7107772.46882893	1	0	0.599835336208042	II
0	210634.731901435	7104754.51105826	0	0	0.565395951269481	II
0	209642.220355915	7105350.7461395	0	1	0.547054946422718	II
0	210464.166414566	7105961.00081288	0	0	0.552041769027985	II
0	210541.981578747	7106271.05060361	0	1	0.583795845504811	II
0	211132.279543575	7105429.44349154	0	0	0.587694168091151	II
0	210395.650088947	7106337.03174516	1	0	0.546743094922576	II
0	209767.805121955	7101182.28112423	0	0	0.660768389701754	II
0	212244.878585473	7101566.86326873	0	0	0.517398834228722	II
0	212231.91238218	7099719.93597182	0	0	0.576731204986973	II
0	210402.322680295	7100092.41622395	0	0	0.639991402625819	II
0	214378.682281312	7102719.88011167	0	1	0.594248384236594	II
0	190486.204186834	7120550.36342228	0	0	0.652134478091993	IV
0	214574.077104706	7102145.18230444	0	1	0.614161312576865	II
0	192072.866441665	7121863.09492395	0	0	0.676657438278178	IV
0	213249.915152591	7103972.17483001	0	1	0.593550086021875	II
0	214295.199001413	7102606.5459586	0	1	0.627640038728744	II
0	214585.941470291	7102730.4196063	0	1	0.626785755157452	II
0	214209.115400735	7103569.64417799	0	1	0.613638460636516	II
0	213604.951814171	7100081.07600679	0	0	0.536697894334531	II
0	214449.437112872	7101868.60017256	0	0	0.501647740603451	II
0	214723.103392523	7100780.78806783	0	0	0.557053864002242	II
0	217208.465773294	7100795.65706624	0	1	0.671585202215645	II
0	215270.040109215	7103258.49301242	0	1	0.620744943615582	II
0	215756.870187266	7102737.73122147	0	1	0.625009983778058	II
0	215311.118564775	7102857.98244474	1	1	0.628441572187292	II
0	215658.843208285	7102904.2756625	0	1	0.623405218124119	II
0	215739.211663296	7103019.41536203	0	1	0.620818257332226	II
0	216065.061827986	7102877.6146982	1	1	0.624715924260866	II
0	215100.051949672	7103749.82594308	1	1	0.625962913036149	II
0	214846.0602066	7103319.65400654	0	1	0.625970184803877	II
0	214612.349599741	7103491.79212343	0	1	0.620142757893369	II
0	213267.71154342	7103852.4347668	1	1	0.597224235531666	II
0	214438.874071211	7103109.78704451	0	1	0.621631979942815	II
0	215000.95095575	7103458.09321851	0	1	0.620187848806495	II
0	214932.29810857	7103158.12115266	0	1	0.624599516392782	II
0	214571.074560059	7103034.59810922	0	1	0.624271124601066	II
0	214639.519937569	7102952.92321778	0	1	0.622789204120976	II
0	205456.170780079	7104901.94059509	0	0	0.624448686839112	II
0	205929.055416886	7110362.42452183	0	0	0.665068268776506	II
0	206300.984741962	7112102.01922041	0	1	0.510471224782885	II
0	217421.161661971	7103235.56426507	0	1	0.612521588802622	II
0	217026.979803434	7104198.53717744	0	1	0.620287299155665	II
0	217680.611779252	7102752.20169285	0	1	0.620712786913371	II
0	218831.120205119	7103043.78247841	0	1	0.622190892696315	II
0	218659.124606015	7102814.7666182	0	1	0.620312154293037	II
0	218484.684568252	7103874.21030867	0	1	0.619863718747609	II
0	218527.156591164	7103607.56482264	0	1	0.605084836483303	II
0	218085.650076963	7104720.19403554	0	1	0.603279054165369	II
0	217862.030729739	7104095.46075248	0	1	0.600017368793733	II
0	218460.895309059	7105058.22346602	0	1	0.580747365951732	II
0	219019.081963792	7104804.44432723	0	1	0.625740587711254	II
0	218999.01505411	7104197.40517383	0	1	0.617405772208379	II
0	216597.943328496	7105609.01230603	0	1	0.558309257026741	II
0	218098.231496021	7105762.17805743	0	1	0.577970743179381	II
0	217726.440907838	7105830.08550443	0	1	0.569264560937646	II
0	218377.694296632	7106319.72279629	0	1	0.568885982036627	II
0	219105.367383137	7105946.92948374	0	1	0.605277806520715	II
0	218296.893657593	7105696.59141154	0	1	0.573569774627512	II
0	217695.360033741	7106323.64322177	1	1	0.571428090333003	II
0	217706.248293884	7106756.35845977	0	1	0.569420576095954	II
0	218608.431007665	7106990.74491412	0	1	0.594863057136839	II
0	217346.537192611	7106110.65676645	1	1	0.558549225330259	II
0	217252.585167039	7106351.9912415	1	1	0.557955265045326	II
0	218188.924548149	7106894.94591661	1	1	0.564718425272272	II
0	217896.59289315	7106686.87284876	0	1	0.573371291161299	II
0	216059.941026619	7107143.12936984	0	1	0.525478005409241	II
0	216202.807660779	7106791.47393598	0	1	0.53957456350324	II
0	216315.380988119	7107154.47891681	0	1	0.540182948112061	II
0	216026.069025373	7107054.20110562	0	1	0.52881667017852	II
0	215819.043370966	7106894.92070816	1	1	0.52157172560756	II
0	217126.387365842	7103726.36573297	0	1	0.618897497654068	II
0	215820.032649875	7101620.24026562	0	1	0.607811510562919	II
0	217758.064972926	7100250.69842427	0	1	0.695242583751969	II
0	216606.535940189	7101787.9264744	0	1	0.627321600913744	II
0	217023.422987323	7101683.44809513	0	1	0.644077360630573	II
0	216823.801724354	7101307.44502395	0	1	0.652710378171724	II
0	218608.532160947	7102046.60483497	0	1	0.652745723724446	II
0	218534.799522243	7102003.19612371	0	1	0.653158068656517	II
0	219364.312717849	7102147.64848263	0	1	0.634184300899603	II
0	219160.314033831	7102254.41117116	0	1	0.637325763701174	II
0	217278.457302855	7101783.55067264	0	1	0.652745723724377	II
0	207024.382159146	7087021.05883685	0	0	0.630311489104205	II
0	206743.73295776	7086396.8435594	0	0	0.629398316145294	II
0	206966.104015501	7086789.33842941	0	0	0.638538062572145	II
0	206013.042762969	7086412.28720786	0	0	0.656700313091272	II
0	218148.906212946	7107794.73969107	1	0	0.566910624505154	II
0	215792.566568857	7107509.48684912	0	0	0.558618307115067	II
0	211983.484471131	7121023.9480134	1	1	0.710779964924042	III
0	212552.589574447	7120558.92024671	1	1	0.708861231805169	III
0	210449.664029311	7116166.13952771	1	1	0.596599876880644	III
0	211295.350780357	7116156.18332821	1	1	0.578148066997465	III
0	211431.771240213	7115669.3445275	1	1	0.570721149444157	III
0	210898.321946664	7115743.10295265	1	1	0.581612706183817	III
0	207586.027627379	7117651.80855882	1	1	0.553854048252276	III
0	208360.793207588	7117751.18260439	1	1	0.592792272567754	III
0	208880.83251466	7116756.19172198	0	1	0.586171567439517	III
0	208173.093959283	7116744.55116724	1	1	0.586294710635667	III
0	207595.340006173	7119230.6176233	0	1	0.542786598204702	III
0	212237.188585751	7121898.55946247	0	1	0.743340253830504	III
0	210704.150639398	7119131.70161096	0	1	0.646719992160682	III
0	211002.900175961	7116971.97072524	1	1	0.676936686040176	III
0	211835.782836944	7116884.74365084	1	1	0.632970929143416	III
0	210286.619088473	7116748.70969533	1	1	0.591362595558167	III
0	210021.98350602	7116492.04442579	1	1	0.592085242270882	III
0	210184.548747469	7116093.99191691	1	1	0.590399980543935	III
0	209453.569141559	7116649.02307452	1	1	0.591888844966799	III
0	210159.778626027	7116577.40629733	1	1	0.623929262163983	III
0	211914.776848491	7116815.93919256	0	1	0.587550342084159	III
0	211781.365727998	7116102.06663108	0	1	0.577250242233063	III
0	211897.215265052	7115829.75228694	1	1	0.577615261075999	III
0	212074.069665035	7116106.07875773	0	1	0.595963776113574	III
0	209826.138438135	7115608.50092385	0	1	0.56040206551519	III
0	210239.789525578	7115426.95543395	1	1	0.564177334308525	III
0	210350.259942634	7115231.68314479	0	1	0.570198535917864	III
0	211234.833850572	7115679.94815132	1	1	0.581467568874442	III
0	211388.869529292	7115430.80597663	1	1	0.585345625878973	III
0	211112.226418385	7114812.5567124	0	1	0.585345625876542	III
0	209565.481070737	7115666.54385336	1	1	0.555127501488168	III
0	210609.722978976	7114509.51028091	0	1	0.569248557090592	III
0	210866.364789877	7114635.02013411	0	1	0.569238632916684	III
0	212002.653595204	7114104.63702625	0	1	0.591099381446967	III
0	211707.829667812	7113689.52880101	0	1	0.591362595558395	III
0	211305.65897082	7113736.24576712	1	1	0.589092582465981	III
0	211502.254620295	7113188.77529952	0	1	0.614161312579994	III
0	211771.56319714	7112865.19748718	0	1	0.636635184287916	III
0	211445.008573631	7112303.74378993	1	1	0.620100915431755	III
0	211395.874913786	7112462.82250485	0	1	0.613815635443271	III
0	211004.851068014	7113476.66131124	1	1	0.567198306322654	III
0	209881.684302146	7113903.61863145	1	1	0.547912061213935	III
0	209633.759925215	7114086.21057624	1	1	0.539328396319641	III
0	209766.136439763	7114390.27888631	0	1	0.540854513645393	III
0	209780.469488651	7113738.30815464	0	1	0.542186170816282	III
0	210255.961242817	7114854.622907	0	1	0.537864327430082	III
0	212835.964877142	7113910.58827669	0	1	0.626065999269788	III
0	212309.716486637	7112211.95756693	0	1	0.637800693511528	III
0	212829.624372277	7112077.44181481	0	1	0.638538062572057	III
0	213341.071521465	7112239.95757657	0	1	0.63706398010306	III
0	213043.80638428	7111455.85705171	0	1	0.637217640876566	III
0	213541.641916351	7111737.79897168	0	1	0.637063980101669	III
0	213211.893147392	7112042.24753982	1	1	0.636163055897107	III
0	213281.818948617	7112083.38270729	0	1	0.635102510452255	III
0	213082.100778656	7111089.19223206	0	1	0.620151519775412	III
0	212954.642229091	7111465.66969778	0	1	0.616400241852203	III
0	213787.632855063	7111805.60330478	0	1	0.618073612450523	III
0	213375.431885544	7112288.0884904	0	1	0.622110068798037	III
0	217059.828359246	7109718.66543463	0	1	0.537361919880601	III
0	216460.378325421	7109392.86653189	0	1	0.540361225606113	III
0	216010.544363996	7109130.94794777	0	1	0.528714269400489	III
0	216465.088449784	7108441.68891494	0	1	0.553524315357235	III
0	216719.747929815	7108282.68455743	1	1	0.561993300914636	III
0	216870.066933909	7108399.49838218	1	1	0.569569826128963	III
0	215753.667597907	7109300.2747988	0	1	0.526396930218496	III
0	216185.364877841	7109060.80127327	0	1	0.534145832061106	III
0	216589.345842991	7108952.52630672	0	1	0.553524315357814	III
0	214633.458205111	7109265.4069545	1	1	0.538313150405361	III
0	215355.502184605	7109753.66004747	0	1	0.507748186587771	III
0	214481.851047525	7112256.28569832	0	1	0.603990614415874	III
0	215811.701058319	7109156.31271939	0	1	0.512193322182795	III
0	216028.340113826	7110596.32506046	0	1	0.549264729022646	III
0	214266.486176144	7112171.84324398	0	0	0.587043106554702	III
0	214566.062501454	7110750.38368908	0	0	0.569912970067711	III
0	217416.677217223	7109574.77201814	0	1	0.569337725639655	III
0	218067.406950166	7108946.37982215	0	1	0.60856360197045	III
0	218147.953518949	7108984.39175827	0	1	0.607540428637235	III
0	218486.800380766	7109164.4516568	1	1	0.620287299156026	III
0	218276.681459837	7108848.47283734	1	1	0.621366858482712	III
0	214638.783234874	7111488.60890786	0	0	0.566659212112214	III
0	208534.898238571	7118033.92506313	1	1	0.557007074356098	III
0	207658.970242565	7117703.72704483	0	1	0.582293212413999	III
0	208027.875083195	7117422.75809549	0	1	0.576041638852692	III
0	208206.081124559	7116545.16165246	1	1	0.582448124885586	III
0	207153.987462746	7118496.10322045	0	1	0.531420826911664	III
0	207133.256815093	7117808.69645608	0	1	0.535403966903603	III
0	207772.659933945	7118347.59231599	0	1	0.536326825618643	III
0	208097.028918417	7118632.90806852	1	1	0.543486207721638	III
0	207276.360352792	7118684.95587333	0	1	0.540651917456689	III
0	207695.624836929	7118653.40440019	0	1	0.538916289806213	III
0	207299.763941804	7119057.21406355	0	1	0.536613553761847	III
0	207590.217075361	7119195.38794494	1	1	0.553403019904246	III
0	207611.212141514	7118792.94078232	0	1	0.528987705708595	III
0	206293.369455414	7118034.08779091	0	1	0.503922373056616	III
0	207076.752334392	7118524.27490707	0	1	0.521832525729691	III
0	206342.78257593	7118239.33326787	0	1	0.512420356272388	III
0	206425.523334481	7118673.51418782	0	1	0.542696535588397	III
0	206282.21018433	7118540.70425333	1	1	0.536625325679941	III
0	205875.140924459	7118285.50662907	0	1	0.538825392723246	III
0	206390.988039557	7119119.55375856	0	0	0.541339933871949	III
0	205514.242860401	7118936.40764327	0	1	0.544678390026859	III
0	205467.895446179	7118938.52742369	0	1	0.544984757902634	III
0	206023.026625115	7118903.67824348	1	1	0.550114810467032	III
0	205757.03447767	7117445.75669875	0	0	0.486892744900457	III
0	205313.946512861	7117002.81469979	0	0	0.486277282236581	III
0	208490.05055326	7116306.85791492	0	0	0.565163373946391	III
0	207798.485096082	7116619.81249171	0	1	0.577665627002716	III
0	207911.207991958	7116979.10261696	0	0	0.568925261498372	III
0	207728.488401672	7117259.02992002	0	1	0.555127501489489	III
0	207852.3645195	7117226.72267809	0	1	0.544935464857719	III
0	207401.855172075	7117647.74903528	0	1	0.518968522547415	III
0	207540.467421873	7117007.02910854	0	1	0.5118426382542	III
0	210115.588516092	7113623.47405408	0	0	0.546248853210281	III
0	209744.332463024	7115376.83059595	0	0	0.551366150379291	III
0	209647.362714602	7113178.65496131	0	0	0.555372923612915	III
0	209699.412890861	7112913.82618338	0	1	0.536602646112741	III
0	210951.828225365	7109798.22769719	0	1	0.55289494991029	III
0	211180.943567438	7109743.18774506	0	1	0.559406161308504	III
0	212656.924425716	7109898.90758681	0	1	0.631989836692378	III
0	210849.677706914	7110724.40636448	0	1	0.47829265892384	III
0	201120.954916865	7121274.54250676	0	0	0.642406165599812	IV
0	201950.367419453	7117437.95487608	0	1	0.519613802434051	IV
0	202562.470950613	7117031.15099398	0	1	0.543361574410796	IV
0	201930.989143332	7117343.84444474	0	1	0.555146276950215	IV
0	203253.16203019	7114851.15013045	0	1	0.521566987040307	IV
0	201501.066124573	7115615.19831349	0	0	0.502376616001848	IV
0	201608.056398323	7121130.66031037	0	0	0.59243267774696	IV
0	200062.765119268	7121255.36754734	0	0	0.553744912148186	IV
0	199863.087160796	7121224.20822037	0	0	0.568812012672665	IV
0	199352.06488996	7121044.96300559	0	0	0.583650857209661	IV
0	201205.545510346	7119621.63080091	0	0	0.574721097946811	IV
0	202220.743726766	7118943.69261744	0	0	0.565947681665843	IV
0	200343.022943441	7121321.47656033	0	0	0.581059217452195	IV
0	202144.169052888	7119117.18184719	0	0	0.570274591442331	IV
0	202458.699243903	7119525.74398154	0	0	0.572449803352387	IV
0	204140.623950865	7111457.36570272	0	0	0.545617580412667	IV
0	203863.127869152	7116459.26851536	0	1	0.495596766470968	IV
0	204170.369398676	7116587.66525292	0	1	0.492626875638953	IV
0	203571.169953929	7116475.03894519	0	0	0.494122028350051	IV
0	203877.050238997	7115431.59974327	0	0	0.509908795358563	IV
0	203764.701973695	7115842.08654265	0	0	0.514466106891255	IV
0	204057.153314937	7115040.46672987	0	0	0.51375758647844	IV
0	202860.834503422	7117519.0003728	0	1	0.51961404085194	IV
0	202711.329344975	7117471.70647069	0	1	0.524346649646603	IV
0	202308.691994341	7117160.26085799	0	1	0.525378406046607	IV
0	201952.469416978	7117478.34058445	0	1	0.536457002163516	IV
0	202451.515524141	7117265.92508852	0	1	0.553363621234962	IV
0	201925.090519248	7117698.79300345	0	1	0.553719013928947	IV
0	202794.943421336	7117390.08165495	0	1	0.534569203854081	IV
0	202094.254080795	7117326.92217523	0	1	0.531482160091107	IV
0	202067.632161641	7116860.5652101	0	1	0.531420826913527	IV
0	202616.52325093	7117385.5340385	0	1	0.520710825921269	IV
0	202756.218669331	7116740.53581489	0	1	0.520630478858848	IV
0	202708.783294512	7117424.1020228	0	1	0.521530061960408	IV
0	202118.495050989	7117253.43759438	1	1	0.55178749561402	IV
0	202362.248184349	7117378.96477877	0	1	0.554725170136245	IV
0	202572.656467937	7117857.62337901	0	1	0.556249409913665	IV
0	202295.981437664	7118051.46650965	0	1	0.557210355997827	IV
0	202440.51293046	7117451.71260409	0	1	0.558966100216073	IV
0	203140.330241974	7117632.64128019	0	1	0.535697340965922	IV
0	202768.808821421	7117277.21357362	0	1	0.533532232046615	IV
0	202700.837645866	7116993.81016312	0	1	0.532019436359375	IV
0	202360.714316243	7117340.22292506	0	1	0.51766198873459	IV
0	202765.58436613	7117409.46066787	0	1	0.518395483494558	IV
0	202440.66011259	7116841.85086422	0	1	0.519114136696116	IV
0	202793.91573832	7117021.39549949	0	1	0.512724459171537	IV
0	202751.606859509	7117373.68717756	0	1	0.511467963460632	IV
0	202898.249168629	7117934.4240059	0	1	0.553688645362876	IV
0	202339.876710812	7117415.89355375	0	1	0.553450226784504	IV
0	202055.416545931	7117996.63139649	0	1	0.548140764236982	IV
0	202748.288692091	7117419.61944681	0	0	0.510643303396944	IV
0	203499.791692516	7116404.11138284	1	0	0.508236974477804	IV
0	203562.045961842	7115477.25196107	0	0	0.511415541171415	IV
0	201044.401589746	7115702.3223161	0	1	0.510994076729845	IV
0	190517.20177	7122345.54852006	0	0	0.656738936901152	IV
0	192131.647442244	7120887.8519471	0	0	0.669608116149679	IV
0	191519.322859237	7121373.21659399	0	0	0.679635286331149	IV
0	195606.142020278	7122230.03279992	0	0	0.624494493007489	IV
0	194125.125016168	7117987.33843559	0	0	0.660768389701264	IV
0	193635.253036216	7116734.77224054	0	0	0.612360835075198	IV
0	190963.132913789	7105632.68437081	0	1	0.639616012573394	IV
0	191822.255392367	7106744.79005123	0	1	0.679607212543694	IV
0	195406.665163478	7105960.37159946	1	1	0.69888448715194	IV
0	190560.704320053	7102088.52232115	0	0	0.593783140181708	IV
0	194975.380341394	7097191.09963976	0	0	0.667256563901543	IV
0	201500.785006879	7098975.62394851	0	0	0.582411676645779	IV
0	200616.414981542	7099106.23027849	0	0	0.64740657806163	IV
0	202092.051662358	7097181.35738521	0	0	0.689434707165116	IV
0	194046.828878794	7097779.44347604	0	0	0.593321681022892	IV
0	200111.168863535	7103407.06723041	0	0	0.669028341770455	IV
0	199926.174924927	7104572.44816832	0	0	0.672269999981387	IV
0	201537.772147864	7104579.1171224	0	0	0.639662325382543	IV
0	199936.654016789	7104381.0898204	0	0	0.691747725008793	IV
0	200518.09633762	7109791.31504386	0	0	0.652745723724875	IV
0	199515.007456176	7110597.0822948	0	0	0.602526277304517	IV
0	199227.883839529	7110477.06269623	0	0	0.652134478092699	IV
0	201594.310740221	7119189.92120976	0	0	0.574271202087542	IV
0	201694.833360404	7119373.02811253	0	0	0.572449803352387	IV
0	200494.61418166	7118746.53396822	0	0	0.578069031238858	IV
0	200555.19268067	7120366.3938793	0	0	0.577250242233469	IV
0	200243.934572658	7119732.56600472	0	0	0.562526524067439	IV
0	199908.874942552	7120497.07187371	0	0	0.581752061843667	IV
0	200180.499524595	7119741.94473527	0	0	0.583448678254449	IV
0	198439.032386033	7119321.68855287	0	0	0.658028721810277	IV
0	198998.48752198	7119670.016125	0	0	0.680341541767653	IV
0	200500.254946269	7120220.9270791	0	0	0.568779051304149	IV
0	201536.58066868	7118721.01263869	0	0	0.580181956292056	IV
0	210959.789599493	7138778.30408559	1	1	0.672042012214764	IV
0	201862.894866915	7119056.84813433	0	0	0.579337805509855	IV
0	206952.295497485	7143000.83991296	0	0	0.699464321136577	IV
0	205302.610483982	7145054.70187461	0	0	0.716839849949485	IV
0	208532.298516609	7142064.58954974	0	0	0.660045921802651	IV
0	201333.668741444	7118133.23772932	0	0	0.574425280094128	IV
0	201120.477763951	7118049.39692397	0	0	0.579773664473334	IV
0	201741.862078618	7118292.87120569	0	0	0.567821979522111	IV
0	201532.719664635	7116069.75086538	1	0	0.511063575744283	IV
0	201153.009061405	7115914.13986182	1	1	0.510165512561921	IV
0	194015.743779197	7114320.55714269	0	0	0.679221689699935	IV
0	192579.115983875	7087385.73242925	1	0	0.548277497291508	IV
0	191694.486781048	7087500.38418217	0	0	0.511427670716455	IV
0	191793.082966339	7087362.08819735	0	0	0.519936919211854	IV
0	192058.551592113	7087391.06805513	0	0	0.519312322139589	IV
0	191838.196836799	7087267.04182476	1	0	0.523412048816948	IV
0	192403.972735664	7087036.2122562	0	0	0.552110046148284	IV
0	193045.681589911	7087871.79106894	0	0	0.552077770232904	IV
0	191961.996629342	7087325.39650885	0	0	0.552824795245624	IV
0	190164.762466488	7087529.08682346	0	0	0.512825787067556	IV
0	191086.928037727	7087912.28675051	0	0	0.506798297167068	IV
0	190229.135747323	7091402.24082603	0	0	0.511946201324191	IV
0	190360.292457672	7091742.32112944	0	0	0.562856376172077	IV
0	191006.789253348	7092193.82590251	0	0	0.573904991152332	IV
0	191466.909757225	7091632.01341484	0	0	0.644411921498404	IV
0	190121.682025466	7088117.1620473	0	0	0.648468732834453	IV
0	189372.19885364	7088178.02907395	0	0	0.660184860229146	IV
0	189345.602152169	7088808.30466071	0	0	0.660957336425473	IV
0	189085.618458919	7088749.73066963	0	0	0.665764749049613	IV
0	203080.484599318	7117157.81498262	0	0	0.51897740364105	IV
0	203649.767342074	7117117.92976588	0	0	0.511847436427322	IV
0	203424.984940801	7116779.13328391	1	0	0.499976292253804	IV
0	204013.763954027	7117712.28203752	0	0	0.500249981881301	IV
0	204464.243698662	7117100.14160336	0	0	0.492295086384318	IV
0	204473.839153957	7117454.4724817	1	0	0.488720983266507	IV
0	204083.811018167	7116608.25303963	0	0	0.486657172441622	IV
0	202910.156525016	7116814.14742986	1	1	0.511147260665893	IV
0	201381.641811129	7115910.67705357	1	1	0.516377031803649	IV
0	201052.481546272	7116082.93864603	0	1	0.516377031803649	IV
0	200977.622360583	7116614.13351692	0	0	0.522520422934835	IV
0	200732.730660869	7116102.28169901	0	0	0.518419981003531	IV
0	200316.852596909	7116648.92549612	0	1	0.530372798442611	IV
0	204612.201799579	7117176.54596014	0	0	0.499683871865604	IV
0	203977.17723877	7117218.64124322	0	0	0.502771854399775	IV
0	204326.829425065	7117418.77859687	0	0	0.52231746911995	IV
0	204027.792395459	7118012.7967181	0	0	0.534683495760955	IV
0	199674.074712578	7120712.56040946	0	0	0.580360352992392	IV
0	200218.016342815	7115113.31605382	0	0	0.496115177871994	IV
0	200492.8990358	7115593.63917623	0	1	0.525981724261122	IV
0	199908.78711714	7116894.5823336	0	0	0.53079968691048	IV
0	195657.933106322	7117559.8045621	0	0	0.622190892696381	IV
0	199595.326978469	7116128.44954436	0	0	0.523382663726847	IV
0	200068.505278701	7115021.63402355	0	0	0.532813191413257	IV
0	200900.010512665	7114870.20484341	0	0	0.516377031803297	IV
0	201034.549658062	7115392.64994356	0	0	0.533108383418376	IV
0	201702.467752036	7114127.91511637	0	0	0.54074400663407	IV
0	201081.265367063	7115748.28888948	0	0	0.506550431251376	IV
0	202161.690616034	7115295.24100833	0	0	0.530600368976412	IV
0	202009.072237389	7113151.77397648	0	0	0.605895280837432	IV
0	200940.431425774	7113632.19641649	0	0	0.608926117420717	IV
0	200832.115438269	7112744.3356622	0	0	0.610667943954641	IV
0	201343.359038722	7115897.40634031	0	0	0.502182006837456	IV
0	201757.67954394	7116667.86775628	0	0	0.5109497308726	IV
0	201207.709624469	7116501.30148837	0	0	0.517715066671195	IV
0	201125.853110043	7114568.20908707	0	0	0.539566487074181	IV
0	201338.272077259	7113968.94627365	0	0	0.605870962142986	IV
0	201643.243832985	7117150.01915596	0	0	0.518713533878645	IV
0	201163.027193876	7116867.44656553	0	0	0.519751369954879	IV
0	201516.776911208	7116567.98928099	1	1	0.510855317115855	IV
0	201343.141216841	7116251.21754311	1	1	0.511017918587731	IV
0	202614.362438545	7116123.99933007	0	0	0.511098206041332	IV
0	202742.951481016	7116204.04000012	0	0	0.506784260273152	IV
0	201040.981499912	7112539.14714963	0	0	0.610667943954641	IV
0	202104.37977165	7114661.64614117	0	0	0.528987705706296	IV
0	202636.129529605	7115191.83190801	0	0	0.52226597070707	IV
0	203200.319606453	7114564.93846588	0	0	0.517829358576558	IV
1	191606.882020872	7140757.96536554	1	1	0.642723053693043	I
1	192156.609695656	7140733.53482083	1	1	0.641461104154565	I
1	192327.276284665	7142363.35785696	0	0	0.596899747848489	I
1	191975.100904426	7141965.96765567	0	1	0.599535942077673	I
1	192510.779797245	7141847.38121877	0	1	0.605476677417926	I
1	192913.722913131	7143197.6812247	0	0	0.636926323175437	I
1	193316.258036831	7142144.54756023	0	1	0.633771121502432	I
1	193773.681625867	7141995.94344835	0	1	0.634884119033637	I
1	194565.158675296	7141437.17545841	0	1	0.615126937628863	I
1	194519.519700704	7141279.3004672	0	1	0.615714401005372	I
1	192353.967746062	7141407.11924027	0	1	0.600096851586406	I
1	190176.404620863	7140839.29852883	1	1	0.619303822518024	I
1	205476.297752352	7131602.87231431	0	0	0.668740302323191	I
1	204820.586470494	7131111.8163989	0	0	0.662364035843446	I
1	191706.140582237	7139650.86822722	0	0	0.649129211903238	I
1	189897.444450524	7136452.37845772	0	0	0.634488403796527	I
1	193131.455087416	7138857.32475078	0	0	0.657711565494502	I
1	191045.074517624	7139756.69944429	1	1	0.646182417869843	I
1	190047.818874536	7139261.67199079	0	1	0.652732491493112	I
1	190005.983148104	7136830.82581539	0	0	0.646433532238041	I
1	207096.196772562	7128639.31493955	0	0	0.668208539486028	I
1	195978.519277826	7137568.02332376	0	0	0.630084544419989	I
1	204083.881269621	7134446.25516943	0	0	0.621860861776978	I
1	201270.947118623	7134714.6352921	0	0	0.650733590125487	I
1	201530.855334118	7137818.92018037	0	0	0.67376041412378	I
1	201545.968807226	7139083.02086728	0	0	0.682141393422869	I
1	200132.439696824	7135168.07729901	0	0	0.599819332361297	I
1	209727.095732382	7131803.85344662	0	0	0.714515358207555	I
1	210357.469393607	7132585.72343542	0	0	0.683701723814215	I
1	210036.785962604	7129316.36200156	0	0	0.57074666023193	I
1	209086.893376322	7129843.60237323	0	0	0.663668036461145	I
1	195105.270040642	7140289.70034772	0	0	0.605713486670326	I
1	195116.999987988	7140239.43177993	0	0	0.612180292606416	I
1	196724.91735344	7139765.28261299	0	0	0.639074385166112	I
1	200107.757412713	7141820.10208012	0	0	0.642835497856095	I
1	196602.597858699	7126591.80930202	1	0	0.601376086473423	I
1	193237.975442432	7127760.91408402	0	0	0.596614539623232	I
1	192030.982004168	7127674.04899935	0	0	0.585776329042076	I
1	191899.468617434	7131401.55424058	1	0	0.634715080261053	I
1	192975.584441494	7129326.53226395	0	0	0.608308225870873	I
1	192997.133986838	7130264.60666998	0	0	0.609081149100003	I
1	198202.637845473	7123476.24021547	0	1	0.569861233237045	I
1	197743.712678473	7124432.89579359	0	0	0.55733233690207	I
1	208216.187867237	7131103.07063379	0	0	0.729926198720404	I
1	197820.699486442	7124173.64679645	0	1	0.575681626796432	I
1	199076.629011394	7122354.39999336	0	0	0.587541580200467	I
1	202478.178322725	7126306.65162268	0	0	0.624510943889492	I
1	196945.317581976	7134038.3197138	0	0	0.656966388225604	I
1	200692.814366788	7129083.82762364	0	0	0.667163491248304	I
1	205039.353363849	7132707.48279607	0	1	0.693365663289709	I
1	195371.066471284	7129676.43831604	0	0	0.659670412540709	I
1	205050.529315989	7132742.92944536	0	1	0.696971535681871	I
1	190202.862976193	7141337.50016016	0	1	0.630813002586614	I
1	200636.258522656	7139851.62420936	0	0	0.667021065950257	I
1	191178.627790675	7139625.70503502	1	1	0.645397484302762	I
1	210125.049227303	7126385.08152014	0	0	0.646353781223499	I
1	208406.40095377	7125994.02820964	0	0	0.631084740163313	I
1	205018.567772189	7130742.2515113	0	0	0.662364035843446	I
1	191646.82816943	7134056.97758029	0	0	0.634614616632523	I
1	198624.786925631	7150266.07765906	0	0	0.613847017286476	I
1	192386.953290641	7135224.3652462	0	0	0.666462779044913	I
1	193300.680305138	7133187.81544711	0	0	0.656731635332099	I
1	191702.314368771	7135377.21846526	0	0	0.656349122523943	I
1	194226.741718965	7132905.69824667	0	0	0.64798122644593	I
1	190064.935232548	7137454.45772068	0	0	0.633287072180738	I
1	207468.185275629	7126058.22701369	0	0	0.654890507460261	I
1	210498.273959989	7125774.02370959	0	0	0.6919997036444	I
1	194641.429024808	7132919.51222209	0	0	0.668573379516492	I
1	198780.011262476	7137344.62229942	0	0	0.557498008012088	I
1	203919.503813842	7132327.91694131	0	1	0.643327981234272	I
1	203804.794849437	7133446.92977999	0	0	0.648887187241847	I
1	203741.224369043	7133717.94567733	0	0	0.6137372553367	I
1	189586.113458963	7131653.96322937	0	0	0.604402184486265	I
1	202134.068481911	7134000.90842345	0	0	0.631926000117876	I
1	202433.750845855	7125855.38160409	0	0	0.647976160049057	I
1	202344.808844505	7134727.53590483	0	0	0.562754333018646	I
1	209096.23355847	7130584.86628058	0	1	0.710812389850746	I
1	196385.423234174	7135856.50283648	0	0	0.658976793289907	I
1	192269.73367817	7127584.2403183	0	0	0.580954849721028	I
1	192008.921004279	7128696.30619406	0	0	0.612004011869588	I
1	191361.758321337	7129648.26082366	0	0	0.623154431581741	I
1	191819.566595705	7131641.54613775	1	0	0.635110676288847	I
1	192192.733259631	7143051.40239855	1	0	0.637563824653861	I
1	199458.772840662	7123015.71167942	0	0	0.557568013667039	I
1	194082.535635244	7138825.03770384	0	0	0.660967171192264	I
1	190077.209661167	7141188.56397921	0	1	0.611776381731034	I
1	191667.653204825	7139447.51108832	1	1	0.646059721707895	I
1	190029.968405316	7136881.79381095	0	0	0.636966854333916	I
1	208181.266660728	7127139.06215477	0	0	0.647382587196395	I
1	211736.50154338	7124192.21019928	0	0	0.639480412005624	I
1	199161.832898647	7138790.78848455	0	0	0.626063823698296	I
1	197323.79842855	7135371.85423597	0	0	0.670333653688385	I
1	204603.016687835	7133435.16907381	0	0	0.664132207630822	I
1	209720.348576665	7132513.09428584	0	0	0.72536313533781	I
1	197665.529816717	7132268.11526497	0	0	0.623169392347611	I
1	199110.56088073	7139935.8527209	0	0	0.668607443570333	I
1	197272.214417176	7134259.09736375	0	0	0.653616279363913	I
1	189987.167302491	7129564.50808369	0	0	0.607439815996908	I
1	190342.380821982	7129241.27441486	0	0	0.600233852863373	I
1	200207.510125184	7123353.58127772	0	0	0.575662076473094	I
1	197286.172070395	7127760.04730688	0	0	0.547186076641536	I
1	198000.151303586	7125381.22246213	0	0	0.625618249177824	I
1	190606.890814966	7141291.78535156	0	1	0.616408735512755	I
1	202804.45078315	7123611.65900372	0	0	0.650263011455247	I
1	191749.801764823	7141052.47458356	0	1	0.613417208196235	I
1	191505.381426364	7140482.02182972	0	1	0.610866725442819	I
1	192257.11038552	7140317.60478226	0	1	0.666066765785292	I
1	193115.56400262	7139541.31725069	0	1	0.656194418668867	I
1	193627.419721602	7140397.57334123	0	0	0.656691968440967	I
1	193557.514284845	7139882.16600675	1	0	0.654442697763469	I
1	191369.671530761	7141166.60526549	0	1	0.582855373621933	I
1	191304.008546261	7141058.29376648	0	1	0.573705911636652	I
1	192442.362965196	7141656.29446234	0	1	0.585885286331036	I
1	198663.900709126	7123834.7778415	0	1	0.575747847556888	I
1	191829.266275793	7141793.1108211	0	0	0.598975688218229	I
1	192052.79746264	7141264.20216738	0	1	0.635330855847304	I
1	197793.464244785	7131808.64945368	0	0	0.63315010070867	I
1	192522.936807634	7142584.57314689	0	0	0.628611117601591	I
1	192651.80383274	7142066.97817582	0	0	0.612729132175047	I
1	192339.010921517	7142111.18402798	0	0	0.610854148865023	I
1	193340.235245336	7141836.37814182	0	1	0.632288217542314	I
1	193801.556054143	7142055.55268516	0	1	0.62922212481441	I
1	194802.550134659	7142121.90443242	0	0	0.634163856506795	I
1	192036.740327185	7140243.69150289	1	1	0.655770301818911	I
1	196944.857847733	7130011.60178412	0	0	0.606736570597022	I
1	196772.102968317	7129378.78223466	0	0	0.626289129257231	I
1	192609.850245479	7139046.76011471	0	1	0.656183481216304	I
1	192014.131770553	7141319.63194641	0	1	0.627125859261122	I
1	191522.864343097	7141610.00765783	0	1	0.566513568162221	I
1	207002.417155247	7131949.99770341	0	0	0.719840258359867	I
1	206045.062909285	7131223.17393889	1	0	0.724864661693169	I
1	199386.869679347	7148314.30874132	0	0	0.657243371010134	I
1	196392.981422322	7148924.19497979	0	0	0.649717658758063	I
1	195928.344101522	7149759.3986071	0	0	0.662499964237236	I
1	194406.787290428	7151548.37167322	0	0	0.638043671846283	I
1	208423.933911817	7131220.02193565	0	0	0.736636400222273	I
1	207238.699745169	7132156.53294749	0	0	0.735683977604385	I
1	207019.377946181	7131038.6940724	0	0	0.735170185565776	I
1	205738.60166264	7132117.77485998	0	0	0.686111241578662	I
1	205025.928946471	7131618.09078423	0	0	0.626793682575529	I
1	205683.507871766	7131936.56888862	0	0	0.620039880274111	I
1	205590.48882818	7132020.50415661	0	1	0.650933235884181	I
1	205336.127743173	7132483.92515909	0	1	0.661862671375022	I
1	205080.085302752	7132402.97451604	1	1	0.667361497879597	I
1	192925.343441645	7151980.12557493	0	0	0.626562356948963	I
1	205497.384588376	7132543.09910054	0	1	0.682043254377392	I
1	205415.572351027	7132526.83249331	0	1	0.698821127414243	I
1	205450.196385005	7132853.36118399	0	1	0.692607045173912	I
1	204614.171313798	7132362.919626	0	0	0.590740680694301	I
1	204773.526562758	7132024.68274866	0	0	0.576914101840063	I
1	204926.222802624	7132126.37464859	0	0	0.628215044737318	I
1	204718.313634444	7132593.88217463	0	0	0.593194842340003	I
1	204749.879372289	7131892.97787645	0	0	0.58791193366056	I
1	204316.667577362	7132069.3333625	0	0	0.606595635414644	I
1	190088.000332972	7137010.5831199	0	0	0.637016057968432	I
1	201293.345287116	7146156.01778813	0	0	0.654006481169539	I
1	200074.93114535	7148038.77026973	0	0	0.642393440009479	I
1	198082.341357784	7148883.85584547	0	0	0.654381155967747	I
1	197349.127112826	7147981.30333991	0	0	0.649994432926651	I
1	194714.194669584	7147021.57087752	0	0	0.663102984428623	I
1	198780.702070797	7147390.35030198	0	0	0.638544738292438	I
1	199077.499602038	7146743.76416414	0	0	0.636831074952281	I
1	206872.513938485	7126035.62715653	0	0	0.669559001920236	I
1	193510.630160209	7134557.4494777	0	0	0.669898599386181	I
1	191867.966482112	7134265.9508949	0	0	0.636874079703854	I
1	191420.736547481	7133926.6963311	0	0	0.651733815669943	I
1	197005.485954802	7138324.61202662	0	0	0.626181632278956	I
1	189214.164210206	7138183.16688145	0	0	0.652074277401383	I
1	190234.672179451	7137263.3750839	1	0	0.643715620041599	I
1	191021.642683713	7138327.85653438	0	1	0.652081936597436	I
1	190006.770898659	7138034.79128487	1	1	0.650464057922317	I
1	190758.671128487	7139430.63547524	0	1	0.648589611053066	I
1	190250.69436487	7139636.89254271	0	1	0.65191516280159	I
1	196389.05792027	7136964.56985872	0	0	0.565764009952227	I
1	191856.687082602	7133839.16053842	1	0	0.651090681552917	I
1	204787.351886136	7133672.42420763	0	0	0.688938379287677	I
1	202766.014321353	7135171.1017085	0	0	0.572698473929641	I
1	201422.320774272	7135361.09310587	0	0	0.57452684640893	I
1	200094.50654185	7136344.91186702	0	0	0.604920566081918	I
1	202583.500982281	7140439.28751769	0	0	0.680490195750701	I
1	208836.160068614	7124836.69233851	0	0	0.605529218912187	I
1	208290.872844286	7125999.97284639	0	1	0.618662297725672	I
1	207288.678399216	7126550.22809742	0	0	0.65410766005537	I
1	211215.599826211	7124117.95781157	0	0	0.606295913459684	I
1	211349.529620549	7125045.11353405	0	0	0.637751758098923	I
1	203142.127477221	7136772.70899885	0	1	0.710438728333167	I
1	191789.630106131	7133241.39836443	1	0	0.626477360725014	I
1	190873.970067125	7133510.87757779	0	0	0.63968527317067	I
1	191090.831613069	7133200.8820996	0	0	0.637688219546801	I
1	191207.411193354	7132624.23975621	1	0	0.629054576157465	I
1	192608.137534522	7132583.18130008	1	0	0.63417974114399	I
1	193530.6815878	7133405.90410365	0	0	0.651959836483068	I
1	209663.501903199	7131213.06975959	0	0	0.654475420712997	I
1	210927.019467644	7131211.35244318	0	0	0.631695955991972	I
1	193972.744118208	7132377.82288742	0	0	0.651797890663572	I
1	194937.941502588	7133000.88919874	0	0	0.662625819444314	I
1	194840.484774726	7131947.43948123	0	0	0.658219516277078	I
1	195075.098549984	7133385.93496997	0	0	0.653141021728408	I
1	193960.051067561	7133710.32588908	0	0	0.658506810665167	I
1	194664.614575239	7134821.83477998	1	1	0.657021582126873	I
1	195371.279531732	7135078.1961388	0	0	0.662804543971684	I
1	195689.710135754	7134288.79410161	0	0	0.660579264163029	I
1	195638.250812981	7134400.62165425	0	0	0.654963135718622	I
1	195059.462322786	7132586.90293488	0	0	0.665757358074253	I
1	209515.516799631	7130440.92978722	0	1	0.681852042674163	I
1	197226.668315822	7142662.16374399	0	0	0.68877974152552	I
1	198667.332683338	7137154.73049486	0	0	0.566259473561165	I
1	197719.440286968	7137132.94155246	0	0	0.607767403126202	I
1	196279.533873094	7140809.31024469	0	0	0.606728225949299	I
1	196500.987050276	7140628.15330118	0	0	0.630952000615407	I
1	196908.413355693	7141531.67103595	0	0	0.653439342975494	I
1	204340.198433179	7132709.33557159	0	1	0.643735498189111	I
1	203713.780303476	7133023.68813736	0	0	0.636768221855026	I
1	204305.212490015	7133132.59877156	0	0	0.641805827618252	I
1	203339.246733876	7133435.36067052	0	0	0.598955392838101	I
1	203964.175921217	7134652.07279504	0	0	0.624115645884941	I
1	204047.719730861	7134683.9431182	0	0	0.582236707215861	I
1	202398.26964511	7135675.46082212	0	0	0.677361816167738	I
1	202155.850361323	7135343.11774297	0	0	0.552545011044866	I
1	201344.128058817	7133240.87989619	0	0	0.660590052604147	I
1	202038.796379207	7134434.04970238	0	0	0.556637644769578	I
1	202031.663937695	7134813.66239067	0	0	0.539322495460855	I
1	202103.180215409	7134999.3072637	0	0	0.534733176231319	I
1	201439.405532517	7135179.09400807	0	0	0.621267288923136	I
1	201789.418909166	7135160.46815553	0	0	0.594714999199294	I
1	201269.197689127	7135839.0269726	0	0	0.563410371542176	I
1	201384.116258189	7135699.98651453	0	0	0.624479353429186	I
1	199696.428797774	7138297.90049066	0	0	0.577042341230374	I
1	200495.047829269	7143607.04056962	0	0	0.639493137598102	I
1	194199.220096849	7128482.51426377	0	0	0.573670744895752	I
1	209445.254178274	7129999.36569042	0	0	0.61975020170236	I
1	209617.119692717	7132442.58437912	0	0	0.68276667594861	I
1	208710.202365866	7130489.03389164	0	1	0.679665595293641	I
1	209198.219995268	7130948.25701319	0	1	0.707095444202507	I
1	208761.381054683	7131197.65020041	0	1	0.714638948440944	I
1	191979.729726277	7128519.33998446	0	0	0.611511796712857	I
1	195775.206981812	7141851.36367859	0	0	0.607242107391126	I
1	197098.519252444	7143237.22690878	0	0	0.687995076179369	I
1	195835.535196871	7140784.11685401	0	0	0.535457879303706	I
1	195260.333460433	7140573.20242088	0	0	0.525275588037528	I
1	195464.224541558	7140842.12962718	0	0	0.525193542242121	I
1	195023.000024678	7140826.60949595	0	0	0.551103711128172	I
1	195588.865301965	7140439.51825777	0	0	0.537743806840246	I
1	194745.231902862	7140618.37879455	0	0	0.614113032818434	I
1	195043.383156382	7140952.95512151	0	0	0.614005208015427	I
1	195363.698738433	7139597.63970509	0	0	0.637671887873587	I
1	193491.680315761	7139570.56079807	1	0	0.647145330905869	I
1	193658.339216096	7140120.4193729	1	0	0.647428154945374	I
1	195068.106207456	7139436.82608963	0	0	0.645704388619366	I
1	196374.988716958	7139893.26591055	0	0	0.646744549271749	I
1	196417.064349152	7139555.44871948	0	0	0.644602060318252	I
1	197870.667297591	7139961.0058145	1	0	0.650309026240365	I
1	199818.019182747	7140135.21736194	1	0	0.677503645419962	I
1	198004.834861146	7124259.27318395	0	0	0.575681149959549	I
1	196931.106811065	7125645.24794494	0	0	0.602947115895365	I
1	194764.991611686	7127802.68026758	0	0	0.565161168574618	I
1	193244.179686407	7127473.17149982	0	0	0.628798902034293	I
1	196884.922570992	7126767.40210227	0	0	0.604814410210228	I
1	196694.258141655	7128108.32688562	1	0	0.600788235664654	I
1	196579.962800777	7127721.48397226	0	0	0.601453244686127	I
1	191764.38717798	7128474.55001639	0	0	0.581128180026063	I
1	191820.12192619	7129206.26511366	0	0	0.608512043954005	I
1	198023.63544092	7128917.40063533	0	0	0.57900488376766	I
1	192186.045782834	7129795.76310475	0	0	0.616530597210452	I
1	192520.783490686	7129370.44046375	0	0	0.616307079790061	I
1	191285.387559228	7129704.24401948	0	0	0.617932736874461	I
1	191493.043704314	7130037.00389996	0	0	0.61889082193351	I
1	192058.073626583	7130215.46168232	0	0	0.630265742540353	I
1	191735.299591385	7130902.58473351	0	0	0.636233091354109	I
1	192342.938622179	7129628.49685311	0	0	0.620399326086141	I
1	192731.71952779	7129605.93006091	0	0	0.622525215148625	I
1	193480.14492715	7129960.31695701	0	0	0.61050122976274	I
1	193261.77136481	7129393.56839995	0	0	0.61471027135826	I
1	193817.693018675	7129410.53824932	0	0	0.607378602028132	I
1	190063.582284693	7130294.72149471	0	0	0.608225464821037	I
1	189821.851877799	7129636.81485579	0	0	0.613783955574049	I
1	190214.997313567	7129733.8063045	0	0	0.593762576579443	I
1	189467.287596887	7127869.09460066	0	0	0.627060413360589	I
1	189928.749469711	7128915.48540762	0	0	0.598168134688608	I
1	189893.449453935	7131493.87054591	0	0	0.609432399272805	I
1	189675.649405543	7131611.08182321	0	0	0.597993433473943	I
1	189477.838717028	7132975.73746867	0	0	0.607850700617064	I
1	190121.241528099	7133023.45170879	0	0	0.602357864379321	I
1	189584.554609822	7132718.15725633	0	0	0.628696203231407	I
1	189330.442565802	7134155.65566916	1	0	0.64999520778671	I
1	198606.658694105	7124198.82547189	0	1	0.566731542348812	I
1	199071.543125939	7124189.54476624	0	1	0.572274953126757	I
1	197672.118622752	7124159.72276473	0	0	0.567153275013069	I
1	198140.685876237	7123800.94697957	0	1	0.575540989637728	I
1	196998.81832483	7124221.65666685	0	0	0.57900342345263	I
1	197363.872357141	7124945.44047321	0	0	0.585963577032034	I
1	197219.300597494	7123184.40024283	0	0	0.595782220363541	I
1	197606.238060625	7124772.93007009	0	0	0.562153160571944	I
1	197939.455986775	7126793.27499657	0	0	0.597676604985677	I
1	198256.291131001	7126410.20818509	0	0	0.587441682815265	I
1	197394.672569612	7126449.14516298	0	0	0.582125931978702	I
1	197637.214927109	7126654.75114621	0	0	0.577595055104616	I
1	197346.813316463	7129477.27785827	0	0	0.55327165126799	I
1	197003.928893615	7128573.61530428	0	0	0.555606186389147	I
1	197789.290786656	7126950.03019079	0	0	0.598881363868802	I
1	197434.243170973	7127994.12289182	0	0	0.586879342794833	I
1	197440.983699249	7127661.79849134	0	0	0.600497096779519	I
1	197895.635182198	7128610.53627934	0	0	0.594944924116137	I
1	196728.365231171	7128483.70809851	0	0	0.573204994201412	I
1	196403.213481016	7129158.75585975	0	0	0.583812564611032	I
1	197535.205353653	7128565.70675972	1	0	0.549177050589508	I
1	197269.262627352	7124448.97202157	0	0	0.565578937530753	I
1	197793.454685699	7126753.67157483	0	0	0.58344513177859	I
1	198318.838414619	7123482.21582424	0	0	0.576633512973733	I
1	200188.774485579	7130018.34566402	0	0	0.675056785345003	I
1	197587.238074075	7129921.15211653	0	0	0.606745243072626	I
1	196925.975979583	7130189.50961449	1	0	0.599356263876025	I
1	200278.850140318	7131163.08632965	0	0	0.681558489799317	I
1	198076.842950908	7131877.29161681	0	0	0.668947517872129	I
1	193416.475491155	7139783.83296144	0	1	0.660982072353474	I
1	197353.937209884	7132561.59297962	0	0	0.630172699689109	I
1	197650.618332405	7132721.35608468	0	0	0.651014804839527	I
1	197282.265413957	7133162.74500441	0	0	0.646149247885466	I
1	197729.107253533	7133086.6985858	0	0	0.638697564601292	I
1	198012.476174532	7134023.69768128	0	0	0.653329372405956	I
1	197769.699132323	7133830.56318925	1	0	0.656226933002643	I
1	198001.654558826	7134434.84249263	0	0	0.657549440861172	I
1	199037.941734368	7134338.95309846	0	0	0.662286758422517	I
1	197888.992092708	7135040.95212334	0	0	0.663682043552388	I
1	197566.211189594	7135070.20885946	0	0	0.672291755676159	I
1	197152.347305978	7136413.40131642	0	0	0.575349122286014	I
1	198905.078956669	7137441.39835241	0	0	0.586072802542642	I
1	196265.210903762	7132563.75277256	0	0	0.655038803815748	I
1	196402.487468772	7132164.22487256	0	0	0.653603166341493	I
1	196589.699868778	7130789.00702146	0	0	0.600263595580462	I
1	195103.228165163	7135928.37038236	0	0	0.659731388092119	I
1	195271.053525079	7134683.71074348	0	0	0.655791759490984	I
1	195449.581493624	7130153.61018055	0	0	0.657519817352178	I
1	195760.567918582	7129697.12462529	0	0	0.649049818515899	I
1	195828.089035871	7135311.68947281	0	0	0.662215203047507	I
1	192870.64128002	7142514.84342504	1	0	0.627948939800198	I
1	190727.760921434	7141170.13065269	0	1	0.630081534385654	I
1	190025.963687804	7141342.03451512	0	1	0.63343399763099	I
1	191347.378440501	7137065.94297352	1	0	0.638949036598166	I
1	204336.136104552	7133526.00033085	0	0	0.665637552736414	I
1	196027.741897758	7141178.61105487	0	0	0.56562501192075	I
1	196699.304332869	7142779.26976961	0	0	0.686126649379679	I
1	198772.626607286	7124228.36961168	0	1	0.563361287115627	I
1	196691.491826441	7125812.99196136	0	0	0.622727781534206	I
1	198039.16956353	7131313.5802633	0	0	0.632333338258308	I
1	195886.69130988	7135141.2571666	0	0	0.66027405858053	I
1	195418.048115052	7130445.15320298	0	0	0.635510891676097	I
1	191695.92503329	7140531.5832104	0	1	0.624264121057361	I
1	191874.763845999	7140706.09340319	0	1	0.638046711682846	I
1	192523.03149569	7138249.39019291	0	1	0.66357749700569	I
1	188572.691845635	7136778.62755966	0	0	0.62902665138236	I
1	195745.86766644	7136796.38725143	0	0	0.577136278152847	I
1	191353.328553151	7129300.55668047	0	0	0.625675678253261	I
1	196246.667469649	7133650.74257994	0	0	0.656368494033937	I
1	193191.976622995	7139571.21092719	0	1	0.658535957336832	I
1	193119.1959993	7133524.65896514	1	0	0.660797715187144	I
1	194382.304571455	7141588.84949097	0	1	0.634664267301599	I
1	190579.468612859	7140801.5393315	0	1	0.621073067188598	I
1	192929.989640892	7138838.23789933	0	0	0.657765805721135	I
1	190405.879373258	7143021.61066295	0	0	0.590045809746914	I
1	207094.375899734	7131459.19718752	0	0	0.728474378585941	I
1	194322.421793688	7151396.0432763	0	0	0.637730181217657	I
1	193644.673027121	7152862.49411815	0	0	0.662719279527312	I
1	191475.297213577	7140231.18015969	0	1	0.642214536667083	I
1	193044.522124838	7138308.0249148	0	0	0.660574257373808	I
1	190960.75146883	7153577.66496898	0	0	0.664274871348145	I
1	198400.83847462	7149495.15320064	0	0	0.614366889001503	I
1	191484.888707319	7139666.90242189	0	0	0.647794723510846	I
1	192691.886655403	7133338.16122299	0	0	0.658073961735374	I
1	209630.202818198	7125680.15575215	0	0	0.63438379764561	I
1	194773.693489589	7132545.290572	0	0	0.665370494127438	I
1	196968.526098115	7127608.84367569	0	0	0.608342349529059	I
1	191641.966829546	7128991.21268217	0	0	0.621204674244348	I
1	203928.79366024	7122649.62987653	0	0	0.631497323512184	I
1	198329.694017587	7124276.8528803	0	1	0.576896846294701	I
1	205283.939348299	7092337.76101463	0	0	0.657185852527373	II
1	215019.063643429	7089703.91213572	0	0	0.672207564115444	II
1	210038.322139686	7092008.92622955	0	0	0.696560204029006	II
1	203684.961222241	7089856.94413442	0	0	0.696455180645278	II
1	203333.801349016	7089356.71681011	0	0	0.709065705537604	II
1	203721.714787921	7090185.33516649	0	0	0.709955155849697	II
1	203681.516960084	7090899.75176073	0	0	0.712450921535468	II
1	204018.920922969	7089816.23144224	0	0	0.715127229690656	II
1	205803.140011976	7107456.5897399	0	0	0.555263847112597	II
1	206230.297703782	7107467.37258774	0	0	0.547830134630501	II
1	191027.998478021	7142172.38588667	0	1	0.57644939422464	I
1	207064.693397125	7107612.7329221	0	0	0.545883297920901	II
1	210469.079755398	7106890.51708594	0	0	0.678954362869755	II
1	211537.106065132	7106078.29058443	0	1	0.671926796435217	II
1	211091.523945374	7106224.30316036	0	1	0.6618882119668	II
1	207240.478138817	7104777.72054263	0	0	0.615136712789996	II
1	212644.774713831	7105191.38749391	0	0	0.653829514980365	II
1	209959.779005775	7104968.72152918	0	0	0.54828202724454	II
1	209184.017858284	7107955.03573535	0	0	0.636768281459811	II
1	209312.352293435	7104653.41205056	0	0	0.554722666741241	II
1	206825.757141868	7106359.40505376	0	0	0.591729879378812	II
1	210183.902087491	7104337.40229404	0	0	0.620621293783582	II
1	211336.193025021	7102615.4758725	0	0	0.571581482888069	II
1	212304.121509746	7102458.81750781	0	0	0.53682726621591	II
1	212290.018446157	7100804.43758555	0	0	0.541256308554762	II
1	211446.837656034	7101615.10999688	0	0	0.530017733574624	II
1	211020.605426006	7099630.41066001	0	0	0.598780661821448	II
1	213906.640420729	7102839.41750974	0	1	0.586746394635752	II
1	213963.163007008	7102263.27293796	0	0	0.586099207401919	II
1	214367.65312794	7102808.74201727	0	1	0.601700007916238	II
1	214024.185089812	7102539.87570106	0	1	0.595153808594957	II
1	214039.585813792	7102948.48392325	0	0	0.576770275832217	II
1	213732.833333869	7103691.14539832	0	1	0.581165164709377	II
1	213282.78901672	7103737.28160836	0	1	0.573714554308076	II
1	213040.111982914	7104091.26851578	0	1	0.569806247949513	II
1	214640.541475786	7102887.22792014	0	1	0.583595275877875	II
1	214440.764348555	7102715.96458889	1	1	0.600528866052594	II
1	214377.132388303	7102650.36051797	0	1	0.592882573605473	II
1	214775.75792912	7103336.55383519	0	1	0.582861900329675	II
1	209036.363204932	7104444.77502596	0	1	0.557106792925826	II
1	213744.053866623	7099695.26165888	0	0	0.557788908484456	II
1	214669.651036132	7105421.22159772	0	0	0.611331373452024	II
1	213913.490249619	7104937.45694548	0	0	0.552638411523627	II
1	213396.101694124	7101793.71383261	0	0	0.539123475553926	II
1	213805.663718157	7098569.10911585	0	0	0.534599781035596	II
1	215055.609739359	7097849.83312631	0	0	0.542029857634681	II
1	214034.658389043	7097667.50560128	0	0	0.537652552128119	II
1	214528.911411468	7097039.74543512	0	0	0.546091794967624	II
1	213513.884400461	7098278.21016997	0	0	0.544765233993134	II
1	214425.604165265	7101605.01964876	0	0	0.555267304183433	II
1	215364.766080914	7099794.90762783	0	0	0.586522817611355	II
1	215275.096822359	7099685.38335741	0	1	0.587336182595092	II
1	216261.118574133	7100921.73489566	0	0	0.599523901939232	II
1	215414.597861664	7102882.55900899	0	1	0.601023793221364	II
1	215383.674605234	7103067.25544012	0	1	0.601362049580771	II
1	215142.671747234	7103018.36818157	0	1	0.602410972119781	II
1	215779.605624605	7102364.75914447	0	1	0.606026202439354	II
1	215380.551212348	7103100.08631767	0	1	0.606211185455474	II
1	215428.142525068	7102834.50775424	0	1	0.604205995797636	II
1	215752.500548672	7102839.03596799	0	1	0.609541177749582	II
1	215637.627652314	7103297.90314488	0	1	0.60373893380095	II
1	215836.404220987	7101954.17431876	1	1	0.61351376771834	II
1	216217.146008572	7102269.65041462	0	1	0.616156309842886	II
1	216022.259312592	7102053.35097498	0	1	0.614150941371263	II
1	215537.249770537	7102567.95878971	0	1	0.609157830476749	II
1	215155.733519077	7102775.72477067	0	1	0.610149145126159	II
1	215818.6892954	7102518.97298037	0	1	0.607723504305391	II
1	215743.913698629	7101899.03764578	0	1	0.607823967934004	II
1	215363.07991053	7103575.74345869	0	1	0.600631505251276	II
1	215318.595636353	7103468.59204152	0	1	0.601724982260873	II
1	192400.515162364	7133035.08548899	0	0	0.629421383142478	I
1	215300.353421014	7103306.41651413	0	1	0.600703895093043	II
1	215341.495032439	7103079.21687329	0	0	0.600088864562829	II
1	214730.877296558	7103072.9562366	0	0	0.60206407308578	II
1	214638.849865906	7103267.57903584	0	1	0.587409317492729	II
1	214890.199053405	7103960.66034435	0	1	0.596422463656121	II
1	214654.381775832	7103802.39870222	0	1	0.596746087073915	II
1	214416.033633802	7103044.57585189	0	1	0.594039916992102	II
1	206024.073495138	7107341.56329419	0	0	0.583619713783219	II
1	215660.423838697	7102581.38341626	0	0	0.596704035997557	II
1	213932.479937475	7103061.06161389	0	1	0.589262723923033	II
1	213196.823954636	7103929.75623187	0	1	0.585233986377125	II
1	213275.80977742	7103644.92433376	0	1	0.591613829135265	II
1	212966.740568951	7103768.2434593	0	1	0.590255767107856	II
1	213841.997326957	7104146.27909283	0	1	0.594803333282111	II
1	215065.370590577	7102772.85599426	0	1	0.592067897319993	II
1	214863.558231965	7103291.29738211	0	1	0.589379996061145	II
1	215045.612148125	7102628.74638161	0	1	0.587771713734986	II
1	214628.018236179	7102810.36967414	0	1	0.593480229376948	II
1	214687.981920525	7103239.15616246	0	1	0.593945443629018	II
1	215437.226786673	7102934.50498218	0	1	0.600527465343926	II
1	215246.60889658	7102713.60654258	0	1	0.602291345596307	II
1	214249.64365582	7102960.33005024	0	1	0.592890501022497	II
1	214583.025453553	7103568.03557977	0	1	0.600327551362656	II
1	205492.161887188	7104752.09321378	0	0	0.630817234516146	II
1	206062.849611573	7108617.56233808	0	0	0.66251474618944	II
1	207894.900068644	7103146.68051797	0	0	0.613712906837355	II
1	206882.83903259	7104838.26804882	0	0	0.61924660205922	II
1	206145.035089245	7110395.84118501	0	0	0.645892918109825	II
1	205971.542782748	7103339.46301639	0	0	0.692116320133286	II
1	206137.124515727	7110995.80873083	0	0	0.64589458703993	II
1	206208.35380679	7103199.14747436	0	1	0.689356088637249	II
1	205814.033616412	7107856.09041775	0	0	0.600820839404346	II
1	205685.1469754	7112020.76743278	1	0	0.579753875733548	II
1	206176.874967001	7102931.88315687	0	0	0.688123792409561	II
1	206385.262999529	7111970.40646977	0	0	0.567614167928489	II
1	206053.23223717	7112597.32493338	0	1	0.543662309646555	II
1	205864.723865967	7111843.98320423	0	0	0.547567754984609	II
1	205990.566921698	7112583.96121735	0	1	0.541064560413132	II
1	206178.319803452	7112485.1050332	0	1	0.542003631591115	II
1	217518.84562969	7103918.7604005	0	1	0.56602489948279	II
1	216890.021822741	7103278.15990563	0	1	0.603832185268591	II
1	216825.8180566	7103397.30120393	0	1	0.599679470062109	II
1	216669.28203686	7103915.99806902	0	1	0.592550128697221	II
1	216969.21781072	7103837.91329852	0	1	0.593357741832487	II
1	217092.477937244	7104012.27409668	0	1	0.570984542369689	II
1	217203.80197008	7103170.00433273	0	1	0.593808472155925	II
1	217693.924707921	7103340.20615276	0	1	0.588832437990798	II
1	218354.951305332	7102894.54921879	0	1	0.58591437339783	II
1	217892.551866002	7103562.98332404	0	1	0.569433152676053	II
1	218733.018958807	7103580.30617593	0	1	0.580847144125984	II
1	218304.815739473	7103052.25231943	0	1	0.581964075566939	II
1	218630.966296351	7103466.63899527	0	1	0.582940697672106	II
1	218434.378071086	7102632.93362587	0	1	0.59451913833596	II
1	218794.734082147	7102687.92039026	0	1	0.595191359521159	II
1	218584.397809181	7103099.3737686	0	1	0.62373387813558	II
1	219013.02210163	7102518.44894303	1	1	0.623914778232989	II
1	218964.499472072	7102377.02782797	0	1	0.621495276688723	II
1	219264.042091833	7102792.51545247	0	1	0.620784580707414	II
1	219352.285362409	7102561.72508796	0	1	0.620581865310375	II
1	218993.190156592	7102715.83638297	0	1	0.623651623725896	II
1	219111.255195068	7103347.75277031	1	1	0.617044508457591	II
1	218949.226603143	7102800.37691908	0	1	0.60678875446291	II
1	219082.340434674	7103429.69178353	0	1	0.613678276538451	II
1	218599.571802797	7103504.44824928	0	1	0.586535334587408	II
1	218863.321114078	7103351.45526003	0	1	0.586806625127681	II
1	218023.181072274	7103399.28859339	1	1	0.562462598085119	II
1	218405.450020626	7103630.79156882	0	1	0.590163648127428	II
1	218908.315435367	7104331.90255164	0	1	0.583059310912382	II
1	217872.902971089	7103695.39743203	0	1	0.566900968551204	II
1	217762.677349269	7104068.73525335	0	1	0.567383944987818	II
1	218321.884195246	7103913.03290036	0	1	0.563913226127271	II
1	217626.244571712	7104200.34460062	0	1	0.562114894389445	II
1	217878.419563165	7103931.49365455	0	1	0.564256429672241	II
1	218320.020565696	7104193.71763348	0	1	0.571203768253773	II
1	218569.492842535	7104465.71138707	0	1	0.571908354759322	II
1	218334.956925265	7104024.98603398	0	1	0.570495188235941	II
1	218166.562873233	7104057.31838018	0	1	0.577649354935099	II
1	218507.369003586	7104503.92361889	0	1	0.57670933008282	II
1	218562.514874395	7104777.28219535	0	1	0.576561331748909	II
1	218606.31994695	7105181.52980335	0	1	0.580040901898984	II
1	218157.893226126	7105100.30478404	0	1	0.576416075229241	II
1	217994.468459921	7105060.82872257	0	1	0.57506519555996	II
1	218531.601125853	7105514.01216584	0	1	0.573355257511431	II
1	217933.901476363	7105326.71562136	0	1	0.571931362152525	II
1	218564.862630673	7105135.08426263	0	1	0.604021370411041	II
1	218747.966322329	7105325.40083996	0	1	0.605258166790105	II
1	218488.51978047	7105010.07254702	0	1	0.60744553804379	II
1	217585.180693658	7104651.88076901	0	1	0.576990067959442	II
1	217041.917534303	7105186.32801731	0	1	0.598573565483251	II
1	216885.559115507	7105653.92083705	0	1	0.602527618407452	II
1	217677.840168534	7105862.76887588	0	1	0.571248501539597	II
1	218231.447286792	7105108.31199972	0	1	0.573389977216817	II
1	216446.550462376	7105674.55682302	0	1	0.569870084524084	II
1	217702.834200064	7105814.34616069	0	1	0.567429304122078	II
1	217879.751831105	7105773.82239851	0	1	0.567752718925107	II
1	217688.209304811	7106314.97290758	0	1	0.579691052437375	II
1	217344.072094209	7106090.32984946	0	1	0.565417528153483	II
1	217515.793906307	7106215.68589694	0	1	0.564991176128349	II
1	217618.601608157	7106515.16418618	0	1	0.561810702086148	II
1	218591.990795448	7105678.5216001	0	1	0.589504003525067	II
1	218394.568289062	7105349.68019918	0	1	0.587451428174249	II
1	218723.699630121	7105894.93162628	0	1	0.593119978904675	II
1	219296.636386458	7104412.53889669	0	1	0.601819634437593	II
1	218247.919596942	7106283.62423812	0	1	0.586317300795488	II
1	218137.240378734	7106203.75804595	0	1	0.591073513030878	II
1	217903.845016666	7106085.4680793	0	1	0.589834600686713	II
1	218043.785029233	7105931.39622212	0	1	0.590191572904695	II
1	218987.14318187	7106043.41960234	0	1	0.593654274940294	II
1	218358.64082342	7105882.25751464	0	1	0.593643605709146	II
1	218675.586345086	7106690.68908051	0	1	0.602928340434834	II
1	218354.285793625	7106407.6646028	0	1	0.603385627269607	II
1	217421.065573385	7105756.11719747	0	1	0.567329645157143	II
1	216576.276059376	7106111.42332097	0	1	0.545833170413563	II
1	217407.524322852	7106892.20073267	0	1	0.557164728641232	II
1	217744.381851124	7106735.26711717	0	1	0.581476330757186	II
1	216939.847942909	7107492.89643964	0	1	0.545227169990197	II
1	216949.934719989	7107229.46970297	0	1	0.544102013110469	II
1	217583.765907828	7103557.04708454	0	1	0.576523303985663	II
1	219014.727993617	7107134.84240359	0	1	0.603061974047552	II
1	218564.740353629	7106397.46156722	0	1	0.594542473553495	II
1	218628.50043953	7107014.24839596	0	1	0.592352271080025	II
1	218178.147746479	7106709.38515187	0	1	0.602263927459859	II
1	219023.789432017	7107100.8856793	0	1	0.601687014102889	II
1	215464.764356358	7106847.56337258	0	1	0.58494710922254	II
1	215599.719315769	7106969.33711498	0	1	0.572227418422755	II
1	191215.819879038	7139790.3259378	1	0	0.645579189062408	I
1	189881.944863651	7139951.51956965	0	0	0.652435064315793	I
1	216169.095531361	7106357.18803942	0	1	0.601922690867521	II
1	215967.988455923	7107563.33971974	0	1	0.539877444505589	II
1	215931.988434598	7107110.94248464	0	1	0.54206377267812	II
1	216272.731074939	7106586.13761202	0	1	0.538333654401873	II
[truncated: 1,335 more rows]
