# Supplementary material for: Domestic (re)infestation risk with the main vector Triatoma infestans increases with surrounding green vegetation and social vulnerability in the Argentine Chaco
Source: Parasit Vectors. 2024 May 27;17:240. doi: 10.1186/s13071-024-06324-3 (PMC11131304; doi:10.1186/s13071-024-06324-3)
Supplement: Supplementary file 4 — Supplementary material 4: Table S1. Association of surrounding NDVI with sociodemographic variables. Table S2. Coefficients of fixed and random effects of domestic infestation models using other buffer radii to calculate the surrounding NDVI. [file 13071_2024_6324_MOESM4_ESM.xlsx]

## Sheet: Content
Domestic (re)infestation risk with the main vector Triatoma infestans increases with surrounding green vegetation and social vulnerability in the Argentine Chaco
Additional file 4: Supplementary tables

## Sheet: Table S1
Table S1. Association of surrounding NDVI with sociodemographic variables. A quantile regression model was used. The period and operative area were included as covariates. In bold the coefficients did not include 0 in their 95% confidence interval. Abbreviations: CI, confidence interval; NDVI, normalized difference vegetation index.
Quantile	Variable	Coefficient (95% CI)
0.1	Qom ethnicity	0.0059 ( 0.0004, 0.0114)
	Overcrowding	0.0027 ( 0.0003, 0.0051)
	Suitable walls	0.0046 (-0.0002, 0.0093)
	Number of poultry	0.0011 (-0.0007, 0.0030)
	Presence of peridomestic structures	0.0002 (-0.0050, 0.0055)
	Number of dogs and cats	0.0016 (-0.0003, 0.0035)
0.2	Qom ethnicity	-0.0031 (-0.0099, 0.0038)
	Overcrowding	0.0038 ( 0.0011, 0.0066)
	Suitable walls	0.0023 (-0.0028, 0.0073)
	Number of poultry	-0.0004 (-0.0032, 0.0024)
	Presence of peridomestic structures	-0.0001 (-0.0056, 0.0055)
	Number of dogs and cats	0.0001 (-0.0010, 0.0013)
0.3	Qom ethnicity	-0.0135 (-0.0216, -0.0055)
	Overcrowding	0.0038 ( 0.0003, 0.0072)
	Suitable walls	0.0053 (-0.0009, 0.0115)
	Number of poultry	-0.0015 (-0.0039, 0.0009)
	Presence of peridomestic structures	-0.0007 (-0.0078, 0.0065)
	Number of dogs and cats	-0.0023 (-0.0050, 0.0005)
0.4	Qom ethnicity	-0.0181 (-0.0262, -0.0099)
	Overcrowding	0.0049 ( 0.0021, 0.0076)
	Suitable walls	0.0035 (-0.0029, 0.0100)
	Number of poultry	-0.0028 (-0.0048, -0.0009)
	Presence of peridomestic structures	0.0029 (-0.0048, 0.0106)
	Number of dogs and cats	-0.0016 (-0.0050, 0.0018)
0.5	Qom ethnicity	-0.0260 (-0.0330, -0.0190)
	Overcrowding	0.0026 ( 0.0003, 0.0049)
	Suitable walls	0.0021 (-0.0035, 0.0077)
	Number of poultry	-0.0041 (-0.0069, -0.0013)
	Presence of peridomestic structures	0.0016 (-0.0057, 0.0089)
	Number of dogs and cats	0.0005 (-0.0031, 0.0041)
0.6	Qom ethnicity	-0.0332 (-0.0422, -0.0243)
	Overcrowding	0.0040 ( 0.0007, 0.0074)
	Suitable walls	0.0019 (-0.0054, 0.0093)
	Number of poultry	-0.0046 (-0.0080, -0.0013)
	Presence of peridomestic structures	0.0032 (-0.0055, 0.0119)
	Number of dogs and cats	0.0003 (-0.0031, 0.0038)
0.7	Qom ethnicity	-0.0373 (-0.0449, -0.0297)
	Overcrowding	0.0026 ( 0.0003, 0.0050)
	Suitable walls	0.0020 (-0.0041, 0.0081)
	Number of poultry	-0.0049 (-0.0075, -0.0024)
	Presence of peridomestic structures	0.0029 (-0.0070, 0.0129)
	Number of dogs and cats	0.0010 (-0.0024, 0.0044)
0.8	Qom ethnicity	-0.0425 (-0.0486, -0.0364)
	Overcrowding	0.0013 (-0.0001, 0.0027)
	Suitable walls	0.0048 ( 0.0001, 0.0095)
	Number of poultry	-0.0075 (-0.0097, -0.0053)
	Presence of peridomestic structures	0.0044 (-0.0051, 0.0139)
	Number of dogs and cats	0.0002 (-0.0022, 0.0027)
0.9	Qom ethnicity	-0.0376 (-0.0455, -0.0297)
	Overcrowding	0.0010 (-0.0019, 0.0039)
	Suitable walls	0.0026 (-0.0020, 0.0073)
	Number of poultry	-0.0075 (-0.0116, -0.0034)
	Presence of peridomestic structures	0.0078 (-0.0095, 0.0252)
	Number of dogs and cats	-0.0001 (-0.0032, 0.0029)

## Sheet: Table S2
Table S2. Coefficients of fixed and random effects of domestic infestation models, using other buffer radii to calculate the surrounding NDVI. Median and 95% credible interval of coefficients are shown. In bold the fixed effects did not include 0 in their 95% credibility interval. Abbreviations: NDVI, normalized difference vegetation index; WAIC, Watanabe-Akaike information criterion.
Buffer radius	Variable	Preintervention	Postintervention
100m	Intercept	-3.54 (-4.81, -2.41)	-4.59 (-6.45, -2.98)
	Qom ethnicity	1.11 ( 0.29, 1.97)	-0.01 (-1.05, 1.11)
	Overcrowding	0.58 ( 0.33, 0.82)	0.39 ( 0.04, 0.75)
	Suitable walls	0.98 ( 0.39, 1.58)	0.94 ( 0.11, 1.78)
	Number of poultry	0.03 (-0.27, 0.33)	0.05 (-0.34, 0.44)
	Surrounding NDVI	0.17 (-0.11, 0.46)	-0.06 (-0.45, 0.34)
	Presence of peridomestic structures	0.11 (-0.57, 0.78)	0.50 (-0.74, 1.75)
	Number of dogs and cats	0.14 (-0.12, 0.39)	0.12 (-0.24, 0.49)
	Range (ρ)	6847.03 (3927.05, 14110.12)	4339.63 (1728.09, 14621.64)
	Standard deviation (σ)	1.78 ( 1.23, 2.59)	1.57 ( 1.15, 2.23)
	WAIC	514.94	283.04
500m	Intercept	-3.72 (-5.03, -2.56)	-4.59 (-6.40, -3.03)
	Qom ethnicity	1.21 ( 0.39, 2.07)	-0.05 (-1.05, 1.02)
	Overcrowding	0.56 ( 0.32, 0.81)	0.37 ( 0.02, 0.73)
	Suitable walls	0.94 ( 0.35, 1.54)	0.88 ( 0.06, 1.71)
	Number of poultry	0.02 (-0.28, 0.33)	0.04 (-0.36, 0.44)
	Surrounding NDVI	0.42 ( 0.06, 0.80)	0.34 (-0.10, 0.77)
	Presence of peridomestic structures	0.06 (-0.62, 0.73)	0.49 (-0.74, 1.71)
	Number of dogs and cats	0.16 (-0.10, 0.41)	0.14 (-0.23, 0.50)
	Range (ρ)	6894.28 (3896.20, 14271.18)	3699.17 (1626.36, 9862.54)
	Standard deviation (σ)	1.79 ( 1.23, 2.65)	1.46 ( 1.05, 2.09)
	WAIC	511.41	281.46
1500m	Intercept	-3.74 (-5.06, -2.54)	-4.84 (-6.78, -3.21)
	Qom ethnicity	1.25 ( 0.42, 2.12)	0.17 (-0.87, 1.29)
	Overcrowding	0.56 ( 0.32, 0.81)	0.38 ( 0.03, 0.74)
	Suitable walls	1.00 ( 0.40, 1.60)	0.92 ( 0.09, 1.75)
	Number of poultry	0.02 (-0.29, 0.32)	0.05 (-0.34, 0.45)
	Surrounding NDVI	0.33 (-0.23, 0.89)	0.53 (-0.03, 1.14)
	Presence of peridomestic structures	0.07 (-0.62, 0.74)	0.44 (-0.79, 1.68)
	Number of dogs and cats	0.14 (-0.12, 0.39)	0.13 (-0.24, 0.50)
	Range (ρ)	6419.05 (3644.30, 13223.80)	3905.65 (1986.89, 9069.42)
	Standard deviation (σ)	1.75 ( 1.21, 2.52)	1.45 ( 0.84, 2.44)
	WAIC	514.55	279.62
2000m	Intercept	-3.69 (-5.01, -2.48)	-4.83 (-6.77, -3.17)
	Qom ethnicity	1.22 ( 0.40, 2.09)	0.13 (-0.93, 1.26)
	Overcrowding	0.57 ( 0.33, 0.81)	0.39 ( 0.04, 0.75)
	Suitable walls	1.00 ( 0.41, 1.60)	0.92 ( 0.09, 1.76)
	Number of poultry	0.02 (-0.29, 0.33)	0.06 (-0.33, 0.46)
	Surrounding NDVI	0.26 (-0.38, 0.87)	0.41 (-0.21, 1.05)
	Presence of peridomestic structures	0.07 (-0.62, 0.75)	0.45 (-0.79, 1.70)
	Number of dogs and cats	0.14 (-0.12, 0.39)	0.13 (-0.24, 0.50)
	Range (ρ)	6530.94 (3622.90, 13939.50)	4075.76 (1495.82, 13561.62)
	Standard deviation (σ)	1.75 ( 1.25, 2.43)	1.51 ( 1.04, 2.24)
	WAIC	515.24	280.78
